# Supplementary material for: Microbial Relationship of Carious Deciduous Molars and Adjacent First Permanent Molars
Source: Microorganisms. 2023 Sep 30;11(10):2461. doi: 10.3390/microorganisms11102461 (PMC10609437; doi:10.3390/microorganisms11102461)
Supplement: Supplementary file 1 [file microorganisms-11-02461-s001.zip]

Archive with 9 entries (8 files):
- supplemental materials/
- supplemental materials/table S1.xlsx
- supplemental materials/table S2.xlsx
- supplemental materials/table S3.xlsx
- supplemental materials/table S4.xlsx
- supplemental materials/table S5.xlsx
- supplemental materials/table S6.xlsx
- supplemental materials/table S7.xlsx
- supplemental materials/table S8.xlsx
