# Supplementary material for: Microbial Relationship of Carious Deciduous Molars and Adjacent First Permanent Molars
Source: Microorganisms. 2023 Sep 30;11(10):2461. doi: 10.3390/microorganisms11102461 (PMC10609437; doi:10.3390/microorganisms11102461)
Supplement: Supplementary file 1 [file microorganisms-11-02461-s001.zip › supplemental materials/table S1.xlsx]

## Sheet: Sheet1
Table S1. Phenotype information of the included children (n = 42).
Group	ID	Sex	Age (years)	dmfs of deciduous molars	dmfs of deciduous teeth	DMFS of the first permanent molars	DMFS of permanent teeth
H	H01	Male	8	0	0	0	0
H	H02	Male	7.5	0	0	0	0
H	H03	Male	7.58333	0	0	0	0
H	H04	Female	7.83333	0	0	0	0
H	H05	Female	8.08333	0	0	0	0
H	H06	Female	8.5	0	0	0	0
H	H07	Female	11.0833	0	0	0	0
H	H08	Male	10.4167	0	0	0	0
H	H09	Male	11.75	0	0	0	0
H	H10	Male	8.75	0	0	0	0
H	H11	Female	8.83333	0	0	0	0
H	H12	Male	9.08333	0	0	0	0
H	H13	Male	7.83333	0	0	0	0
H	H14	Female	9.08333	0	0	0	0
H	H15	Female	11.5	0	0	0	0
DMC	DMC01	Male	7.25	8	15	0	0
DMC	DMC02	Female	7.75	6	6	0	0
DMC	DMC03	Female	10.1667	8	8	0	0
DMC	DMC04	Female	6.41667	12	12	0	0
DMC	DMC05	Male	10.4167	8	10	0	0
DMC	DMC06	Female	10.25	7	7	0	0
DMC	DMC07	Female	7.08333	12	14	0	0
DMC	DMC08	Male	7.91667	6	8	0	0
DMC	DMC09	Male	7.5	18	18	0	0
DMC	DMC10	Male	8.83333	16	20	0	0
DMC	DMC11	Female	8	10	12	0	0
DMC	DMC12	Male	10	13	16	0	0
DMC	DMC13	Female	8	8	8	0	0
DMC	DMC14	Male	8.58333	10	10	0	0
C	C01	Female	7.58333	18	30	4	4
C	C02	Female	8.83333	28	39	6	8
C	C03	Male	8	13	16	2	2
C	C04	Male	8.08333	20	20	2	2
C	C05	Female	7.25	8	10	3	3
C	C07	Female	6.66667	26	28	2	2
C	C08	Male	8.58333	17	20	5	5
C	C09	Male	9.08333	13	13	5	5
C	C10	Male	9.66667	11	11	6	8
C	C11	Female	8.66667	8	8	7	7
C	C12	Female	9.66667	15	15	3	3
C	C13	Male	7.83333	8	8	2	2
C	C14	Male	10.5833	12	20	2	2
