# Supplementary material for: Microbial Relationship of Carious Deciduous Molars and Adjacent First Permanent Molars
Source: Microorganisms. 2023 Sep 30;11(10):2461. doi: 10.3390/microorganisms11102461 (PMC10609437; doi:10.3390/microorganisms11102461)
Supplement: Supplementary file 1 [file microorganisms-11-02461-s001.zip › supplemental materials/table S2.xlsx]

## Sheet: Sheet2
Table S2. Data production (84 samples).
Sample ID	Group	Tooth location	Raw Reads	Raw Bases (Gb)	Clean Reads	Clean Reads Percent (%)	Host Percent (%)	Contig N50 (bp)	Scaffold N50 (bp)
H01_DM	H	Deciduous molars	46297342	6.47133	42827608	92.5055	1.39118	904	920
H02_DM	H	Deciduous molars	30277804	4.41307	28490824	94.0981	3.9362	1144	1233
H03_DM	H	Deciduous molars	30950566	4.4939	27492330	88.8266	9.17247	951	986
H04_DM	H	Deciduous molars	27165178	3.97786	21602548	79.5229	18.2555	860	892
H05_DM	H	Deciduous molars	23132614	3.40146	19871448	85.9023	6.83012	1046	1106
H06_DM	H	Deciduous molars	9588700	1.40612	8038306	83.831	13.9852	802	812
H07_DM	H	Deciduous molars	29804052	4.3674	24101459	80.8664	17.145	869	896
H08_DM	H	Deciduous molars	30056372	4.41499	26789607	89.1312	5.39605	955	1059
H09_DM	H	Deciduous molars	28314604	4.16407	24951776	88.1233	10.0983	925	986
H10_DM	H	Deciduous molars	49768148	6.98117	44242341	88.8969	5.15113	1497	1682
H11_DM	H	Deciduous molars	14123366	2.05065	11921431	84.4093	13.5167	1004	1014
H12_DM	H	Deciduous molars	11351736	1.66728	9797419	86.3077	11.3628	1223	1282
H13_DM	H	Deciduous molars	42625994	6.32865	28938531	67.8894	25.9315	1088	1375
H14_DM	H	Deciduous molars	31819024	4.63259	31094752	97.7238	0.261297	918	942
H15_DM	H	Deciduous molars	12011926	1.76423	11581884	96.4199	1.73439	850	881
H01_PM	H	The first permanent molars	41083106	5.96131	38196571	92.9739	1.846	924	963
H02_PM	H	The first permanent molars	34089934	5.02767	32369206	94.9524	3.04569	1423	1716
H03_PM	H	The first permanent molars	16275440	2.37597	14230487	87.4353	10.7528	820	839
H04_PM	H	The first permanent molars	27771648	4.0906	22579424	81.3039	16.4148	998	1084
H05_PM	H	The first permanent molars	49147176	7.2324	42612286	86.7034	11.4783	1003	1134
H06_PM	H	The first permanent molars	25486992	3.70826	19732965	77.4237	20.4724	888	939
H07_PM	H	The first permanent molars	16631094	2.40645	15913357	95.6844	1.97839	1179	1226
H08_PM	H	The first permanent molars	61926522	9.04189	53149584	85.8269	9.53934	928	987
H09_PM	H	The first permanent molars	53645690	7.90982	48005527	89.4863	8.5603	1060	1173
H10_PM	H	The first permanent molars	28204332	4.0414	25741779	91.2689	3.20001	1176	1289
H11_PM	H	The first permanent molars	11483020	1.68857	9672660	84.2345	13.5847	825	856
H12_PM	H	The first permanent molars	38654454	5.70424	34412748	89.0266	8.43039	1229	1464
H13_PM	H	The first permanent molars	46312394	6.87728	29497907	63.6933	30.7392	1300	1508
H14_PM	H	The first permanent molars	19515902	2.85866	17956183	92.008	0.830625	941	956
H15_PM	H	The first permanent molars	12862760	1.89753	12418207	96.5439	1.29807	995	1050
DMC01_DM	DMC	Deciduous molars	28959856	4.10183	27402034	94.6208	0.35063	980	994
DMC02_DM	DMC	Deciduous molars	72280928	10.3991	62083454	85.8919	8.58661	1119	1207
DMC03_DM	DMC	Deciduous molars	36906448	5.32808	34162306	92.5646	1.8707	907	926
DMC04_DM	DMC	Deciduous molars	49384102	6.85254	43817554	88.7281	6.22422	1082	1142
DMC05_DM	DMC	Deciduous molars	47272946	6.68226	44467977	94.0664	0.648062	1037	1052
DMC06_DM	DMC	Deciduous molars	48321762	6.92278	42449827	87.8483	6.51115	1047	1071
DMC07_DM	DMC	Deciduous molars	69947280	10.0144	63596914	90.9212	3.60602	1137	1215
DMC08_DM	DMC	Deciduous molars	49220010	7.18256	45358575	92.1547	2.38065	1030	1096
DMC09_DM	DMC	Deciduous molars	36462174	5.03232	33529587	91.9572	3.17032	969	976
DMC10_DM	DMC	Deciduous molars	66248676	9.23904	60581404	91.4455	3.22583	1051	1057
DMC11_DM	DMC	Deciduous molars	37673950	5.22852	31984381	84.8979	9.89937	965	974
DMC12_DM	DMC	Deciduous molars	99008206	13.8708	91491658	92.4082	1.77791	1121	1159
DMC13_DM	DMC	Deciduous molars	67643740	9.92874	57367263	84.8079	9.11797	1184	1367
DMC14_DM	DMC	Deciduous molars	46520336	6.71596	38870595	83.5561	11.7104	1255	1356
DMC01_PM	DMC	The first permanent molars	24996696	3.64932	23424420	93.7101	0.989747	904	927
DMC02_PM	DMC	The first permanent molars	28065216	4.11357	25428616	90.6055	4.09462	1304	1469
DMC03_PM	DMC	The first permanent molars	81122250	11.6489	74563941	91.9155	3.02547	1004	1040
DMC04_PM	DMC	The first permanent molars	71722374	10.5616	61568209	85.8424	8.9104	1314	1770
DMC05_PM	DMC	The first permanent molars	73860250	10.3118	68453965	92.6804	1.78557	1080	1097
DMC06_PM	DMC	The first permanent molars	40049484	5.83588	34609426	86.4167	8.43351	1046	1121
DMC07_PM	DMC	The first permanent molars	49717042	7.10281	46123714	92.7724	1.59742	1117	1176
DMC08_PM	DMC	The first permanent molars	28398696	3.9042	25469683	89.6861	4.41398	888	895
DMC09_PM	DMC	The first permanent molars	69531094	9.9531	61061075	87.8184	6.71466	1140	1239
DMC10_PM	DMC	The first permanent molars	108968134	15.3587	101685914	93.3171	1.57806	1072	1151
DMC11_PM	DMC	The first permanent molars	36828438	5.22163	29218447	79.3366	15.4372	977	1035
DMC12_PM	DMC	The first permanent molars	21084870	3.02668	19340132	91.7252	2.45974	901	930
DMC13_PM	DMC	The first permanent molars	20025248	2.83715	18120925	90.4904	3.74142	1094	1110
DMC14_PM	DMC	The first permanent molars	45753070	6.62763	36961920	80.7857	14.7159	1384	1483
C01_DM	C	Deciduous molars	68892850	9.93817	57439803	83.3756	11.1497	1010	1055
C02_DM	C	Deciduous molars	27568574	4.06155	26738315	96.9884	1.00478	982	1032
C03_DM	C	Deciduous molars	19513522	2.85702	15237907	78.089	19.2048	830	855
C04_DM	C	Deciduous molars	19986500	2.91915	18193987	91.0314	7.25984	1011	1066
C05_DM	C	Deciduous molars	39278698	5.67296	35065016	89.2723	8.02893	972	1004
C07_DM	C	Deciduous molars	8453732	1.23928	7547531	89.2805	3.28626	765	770
C08_DM	C	Deciduous molars	21683404	3.16754	20651843	95.2426	2.67674	993	1015
C09_DM	C	Deciduous molars	12722844	1.84887	11867198	93.2747	3.73061	852	876
C10_DM	C	Deciduous molars	16953970	2.37288	13352997	78.7603	15.8016	820	822
C11_DM	C	Deciduous molars	45070994	6.35036	43795928	97.171	0.796171	972	983
C12_DM	C	Deciduous molars	52961544	7.6996	49788007	94.0078	1.74482	1115	1098
C13_DM	C	Deciduous molars	30538882	4.52063	26548160	86.9323	11.1293	1053	1176
C14_DM	C	Deciduous molars	51600216	6.79834	47038011	91.1586	3.78772	893	893
C01_PM	C	The first permanent molars	87925986	13.0452	78769994	89.5867	4.96682	1044	1283
C02_PM	C	The first permanent molars	26199044	3.84257	23844628	91.0134	7.24136	926	965
C03_PM	C	The first permanent molars	13906080	2.02239	8817277	63.4059	34.3499	953	1000
C04_PM	C	The first permanent molars	20198072	2.98389	19053018	94.3309	3.40731	950	1056
C05_PM	C	The first permanent molars	22851506	3.296	21722544	95.0596	2.74518	953	967
C07_PM	C	The first permanent molars	20929278	3.10245	20192041	96.4775	1.32771	1004	1155
C08_PM	C	The first permanent molars	15923368	2.31186	14817043	93.0522	5.07031	922	929
C09_PM	C	The first permanent molars	24319684	3.52553	23270236	95.6848	1.97763	928	994
C10_PM	C	The first permanent molars	13351942	1.95388	12550043	93.9941	3.71417	914	950
C11_PM	C	The first permanent molars	25755998	3.78343	24291129	94.3125	3.45005	1050	1154
C12_PM	C	The first permanent molars	44684416	6.55185	43041505	96.3233	1.38583	1158	1505
C13_PM	C	The first permanent molars	42751160	6.26769	40645453	95.0745	2.3121	975	1039
C14_PM	C	The first permanent molars	64572200	9.25029	59034748	91.4244	1.87961	1054	1177
