# Supplementary material for: Microbial Relationship of Carious Deciduous Molars and Adjacent First Permanent Molars
Source: Microorganisms. 2023 Sep 30;11(10):2461. doi: 10.3390/microorganisms11102461 (PMC10609437; doi:10.3390/microorganisms11102461)
Supplement: Supplementary file 1 [file microorganisms-11-02461-s001.zip › supplemental materials/table S3.xlsx]

## Sheet: Sheet1
Table S3. Differentially abundant species between the deciduous molars of DMC and C groups. All taxa with q < 0.05 (enriched in C group: red font; enriched in DMC group: blue font) on the Kruskal-Wallis test corrected using the Benjamini and Hochberg method were included.
	q value of comparison between			Mean relative abundance (%)
Species	DMC and C	DMC and H	C and H	H	DMC	C
Ageratum yellow vein Singapore alphasatellite	0.0489	0.0489	0.8986	0.000769333	0.00371857	0.00369462
Aggregatibacter segnis	0.0107	0.0697	0.2636	0.431433	0.157273	0.787778
Bacteroides fragilis	0.0003	1	0.0003	0	0	0.0137754
Bacteroides uniformis	0.0273	0.0273	0.9903	8.4e-05	0.000680714	4.61538e-05
Bifidobacterium adolescentis	0.0016	1	0.0016	0	0	0.00177462
Bifidobacterium breve	0.0003	1	0.0003	0	0	0.00860462
Bifidobacterium dentium	0.0441	0.0441	1	0	0.000819286	0
Bifidobacterium longum	0.0003	1	0.0003	0	0	0.0124023
Brevibacterium unclassified	0.0154	0.0134	0.8292	0.00142667	0.00677786	0.00198077
Candida albicans	0.0049	0.0067	0.6365	1.6e-05	0.00502929	0
Candidatus Prevotella conceptionensis	0.0255	0.1708	0.1708	0.619439	0.45563	1.01858
Candidatus Zinderia insecticola	0.0001	0.0003	0.4718	0.000161333	0.000925714	8.92308e-05
Capnocytophaga sp oral taxon 338	0.021	0.0307	0.6025	0.00903867	0.0605871	0
Capnocytophaga sp oral taxon 412	0.014	0.014	1	0	0.220081	0
Coprobacillus unclassified	0.0016	1	0.0016	0	0	0.00224769
Dasheen mosaic virus	0.0006	0.0038	0.3151	0.03903	0.065725	0.0276308
Escherichia coli	0.0016	1	0.0016	0	0	0.00684
Eubacterium rectale	0.044	0.0367	0.783	0.00012	0.000371429	0.00184231
Faecalibacterium prausnitzii	0.029	0.0344	0.0001	0.000338	0.000964286	0.0139977
Gemella sanguinis	0.0119	0.0039	0.58	0.000439333	0.00438429	0.000703846
Klebsiella unclassified	0.0072	1	0.0072	0	0	0.00174769
Lactobacillus animalis	0.0162	0.0193	0.6634	0.000412667	0.00112429	3.61538e-05
Lactococcus lactis	0.0003	1	0.0003	0	0	0.00866231
Leptotrichia sp oral taxon 215	0.0142	0.0025	0.4453	0.21676	0.858711	0.250952
Leptotrichia sp oral taxon 225	0.0324	0.0324	0.8552	0.182173	0.524514	0.229684
Leptotrichia unclassified	0.0096	0.0096	0.9046	1.46131	0.604872	1.80286
Leuconostoc mesenteroides	0.0003	1	0.0003	0	0	0.0122092
Megamonas unclassified	0.0089	0.0089	0.946	0.000686	0.000579286	3.53846e-05
Megasphaera unclassified	0.0441	0.0441	1	0	0.00142214	0
Mitsuokella unclassified	0.0427	0.0003	0.0427	0.0179413	0.0678436	0.0343954
Neisseria unclassified	0.0113	0.2748	0.0715	2.71037	3.5824	1.07283
Odoribacter unclassified	0.0276	1	0.0276	0	0	0.000783846
Olsenella profusa	0.0276	1	0.0276	0	0	0.00219615
Parabacteroides unclassified	0.0085	0.0152	0.5584	0.000668	0.00112429	0
Prevotella histicola	0.014	0.014	1	0	0.00132286	0
Prevotella nigrescens	0.0393	0.9454	0.0393	0.160707	0.0831436	0.918975
Pusillimonas unclassified	0.0473	0.3769	0.1488	0.001354	0.00270929	0.000165385
Selenomonas sp CM52	0.0441	0.0441	1	0	0.0436779	0
Streptococcus mitis oralis pneumoniae	0.0068	0.0064	0.8712	0.0584927	0.0199329	0.0619185
Streptococcus sanguinis	0.041	0.7261	0.0423	1.45994	1.68189	0.563551
