# Supplementary material for: Microbial Relationship of Carious Deciduous Molars and Adjacent First Permanent Molars
Source: Microorganisms. 2023 Sep 30;11(10):2461. doi: 10.3390/microorganisms11102461 (PMC10609437; doi:10.3390/microorganisms11102461)
Supplement: Supplementary file 1 [file microorganisms-11-02461-s001.zip › supplemental materials/table S4.xlsx]

## Sheet: Sheet1
Table S4. Differentially abundant KOs between deciduous molars of the DMC and C groups. All taxa with q < 0.05 (enriched in C group: red font; enriched in DMC group: blue font) on the Kruskal-Wallis test corrected using the Benjamini and Hochberg method were included.
Deciduous molars	q value of comparison between			Mean relative abundance (%)
KO	DMC and C	DMC and H	C and H	H	DMC	C
K00015 gyaR, GOR1; glyoxylate reductase	0.0016	0.013	0.2643	4.88245e-05	7.02268e-05	4.57099e-05
K00016 LDH, ldh; L-lactate dehydrogenase	0.0375	0.9331	0.0375	0.00182579	0.00179109	0.00161613
K00029 E1.1.1.40, maeB; malate dehydrogenase (oxaloacetate-decarboxylating)(NADP+)	0.0487	0.001	0.1185	0.000956152	0.000709659	0.000836396
K00057 gpsA; glycerol-3-phosphate dehydrogenase (NAD(P)+)	0.032	0.0061	0.4245	0.000403377	0.000361873	0.000391373
K00067 rfbD, rmlD; dTDP-4-dehydrorhamnose reductase	0.0441	0.0441	0.9141	0.00163431	0.00184511	0.00164487
K00099 dxr; 1-deoxy-D-xylulose-5-phosphate reductoisomerase	0.0407	0.0348	0.7939	0.000303131	0.000270949	0.000304954
K00123 fdoG, fdhF, fdwA; formate dehydrogenase major subunit	0.0192	0.0134	0.7602	0.000371806	0.000293071	0.000364828
K00134 GAPDH, gapA; glyceraldehyde 3-phosphate dehydrogenase	0.0114	0.0019	0.4385	0.00384804	0.00416849	0.00392208
K00192 cdhA; anaerobic carbon-monoxide dehydrogenase, CODH/ACS complex subunit alpha	0.0458	0.0783	0.5417	5.36992e-06	3.62448e-06	6.89995e-06
K00198 cooS, acsA; anaerobic carbon-monoxide dehydrogenase catalytic subunit	0.01	0.0052	0.698	0.000123762	0.000209169	0.000140382
K00226 pyrD; dihydroorotate dehydrogenase (fumarate)	0.049	0.006	0.3251	0.000382261	0.000466415	0.000408586
K00602 purH; phosphoribosylaminoimidazolecarboxamide formyltransferase / IMP cyclohydrolase	0.0109	0.0109	0.7705	0.0017993	0.00169781	0.00181342
K00634 ptb; phosphate butyryltransferase	0.004	0.0956	0.0956	7.5949e-05	6.28934e-05	9.06051e-05
K00651 metA; homoserine O-succinyltransferase/O-acetyltransferase	0.0362	0.0011	0.1547	0.000284069	0.000406327	0.000331565
K00760 hprT, hpt, HPRT1; hypoxanthine phosphoribosyltransferase	0.0141	0.1592	0.1592	0.000678834	0.000710953	0.000642247
K00849 galK; galactokinase	0.0162	0.0029	0.4408	0.000681437	0.000567322	0.000679546
K00858 ppnK, NADK; NAD+ kinase	0.0121	0.141	0.141	0.000389452	0.000376559	0.000398049
K00859 coaE; dephospho-CoA kinase	0.0439	0.0897	0.4905	0.000456247	0.000486405	0.000448598
K00879 fucK; L-fuculokinase	0.0008	0.0559	0.0559	6.31987e-05	7.59763e-05	5.51099e-05
K00932 tdcD; propionate kinase	0.0097	0.6511	0.0137	3.9379e-06	7.71611e-07	4.16384e-06
K00948 PRPS, prsA; ribose-phosphate pyrophosphokinase	0.0245	0.1272	0.2784	0.00095177	0.000973876	0.000927274
K01183 E3.2.1.14; chitinase	0.0093	0.2944	0.055	0.000162449	0.000145586	0.00018579
K01216 E3.2.1.73; licheninase	0.0474	0.6034	0.0705	2.65136e-05	2.51171e-05	4.2251e-05
K01312 PRSS1_2_3; trypsin	0.0326	0.6094	0.0167	5.48208e-06	1.44229e-06	0
K01322 PREP; prolyl oligopeptidase	0.0413	0.0092	0.4462	0.000270769	0.000210794	0.000248506
K01515 nudF; ADP-ribose pyrophosphatase	0.0121	0.0121	0.9865	0.000862445	0.000946549	0.000843225
K01732 E4.2.2.10; pectin lyase	0.0209	0.2921	0.108	1.75269e-05	1.44015e-05	2.89154e-05
K01736 aroC; chorismate synthase	0.0067	0.3043	0.04	0.000409927	0.000404399	0.000433914
K01744 aspA; aspartate ammonia-lyase	0.009	0.001	0.3753	0.000270745	0.000238441	0.000264628
K01821 praC, xylH; 4-oxalocrotonate tautomerase	0.0437	0.3976	0.1294	0.00015625	0.000175928	0.000132088
K01911 menE; o-succinylbenzoate---CoA ligase	0.0283	0.0172	0.7083	0.0001779	0.000138639	0.000169646
K01958 PC, pyc; pyruvate carboxylase	0.0377	0.0715	0.5171	0.000178755	0.000218613	0.000172738
K02110 ATPF0C, atpE; F-type H+-transporting ATPase subunit c	0.0019	0.0019	0.9775	0.000524195	0.000593214	0.000536467
K02256 COX1; cytochrome c oxidase subunit 1	0.0049	0.0069	0.6255	4.69978e-07	7.43791e-06	8.67038e-08
K02261 COX2; cytochrome c oxidase subunit 2	0	0	0.5008	1.23469e-05	5.99083e-05	5.40793e-06
K02361 entC; isochorismate synthase	0.0207	0.0207	0.9934	0.000246749	0.00020313	0.000241914
K02435 gatC, GATC; aspartyl-tRNA(Asn)/glutamyl-tRNA(Gln) amidotransferase subunit C	0.0146	0.0041	0.5397	0.000208198	0.000237634	0.000214334
K02549 menC; o-succinylbenzoate synthase	0.0107	0.0107	0.8377	0.00017328	0.000140417	0.000178985
K02551 menD; 2-succinyl-5-enolpyruvyl-6-hydroxy-3-cyclohexene-1-carboxylate synthase	0.0246	0.0246	0.9314	0.000197201	0.000160771	0.000194232
K02592 nifN; nitrogenase molybdenum-iron protein NifN	0.0323	0.9309	0.0323	1.54529e-07	1.61593e-07	5.43862e-07
K02597 nifZ; nitrogen fixation protein NifZ	0.0408	0.8714	0.0408	3.27769e-07	2.43801e-07	1.05262e-06
K02639 petF; ferredoxin	0.0287	0.0121	0.6111	6.53074e-05	8.1527e-05	6.74776e-05
K02744 agaF; N-acetylgalactosamine PTS system EIIA component	0.0026	0.1531	0.0458	5.03369e-05	5.86922e-05	3.6917e-05
K02745 agaV; N-acetylgalactosamine PTS system EIIB component	0.0485	0.9294	0.0485	2.37576e-05	2.49937e-05	1.49942e-05
K02759 celC, chbA; cellobiose PTS system EIIA component	0.0196	0	0.0114	9.227e-05	0.000192962	0.00013485
K02819 treB, treP; trehalose PTS system EIIBC or EIIBCA component	0.0462	0.2261	0.2261	0.00020592	0.000239526	0.00018379
K02871 RP-L13, MRPL13, rplM; large subunit ribosomal protein L13	0.0063	0.1174	0.1174	0.000356468	0.000383993	0.000343259
K02874 RP-L14, MRPL14, rplN; large subunit ribosomal protein L14	0.0094	0.0103	0.6903	0.000358092	0.000389493	0.000351928
K02881 RP-L18, MRPL18, rplR; large subunit ribosomal protein L18	0.0013	0.0047	0.4203	0.000366656	0.000395631	0.000359219
K02890 RP-L22, MRPL22, rplV; large subunit ribosomal protein L22	0.0078	0.0362	0.339	0.000416298	0.000446739	0.00040055
K02892 RP-L23, MRPL23, rplW; large subunit ribosomal protein L23	0.0263	0.0263	0.8791	0.000330121	0.000367088	0.000326733
K02895 RP-L24, MRPL24, rplX; large subunit ribosomal protein L24	0.0348	0.037	0.6907	0.000335853	0.000366478	0.000331275
K02899 RP-L27, MRPL27, rpmA; large subunit ribosomal protein L27	0.0022	0.0125	0.3232	0.00027948	0.000308659	0.000270289
K02902 RP-L28, MRPL28, rpmB; large subunit ribosomal protein L28	0.0465	0.1576	0.35	0.000295936	0.000310655	0.000276562
K02904 RP-L29, rpmC; large subunit ribosomal protein L29	0.0029	0.0144	0.3448	0.00023186	0.000262991	0.000220816
K02907 RP-L30, MRPL30, rpmD; large subunit ribosomal protein L30	0.001	0.0139	0.1998	0.000187856	0.000208964	0.000176981
K02913 RP-L33, MRPL33, rpmG; large subunit ribosomal protein L33	0.0005	0.0195	0.0998	0.000172025	0.000195082	0.0001474
K02914 RP-L34, MRPL34, rpmH; large subunit ribosomal protein L34	0.0021	0.0021	0.9205	0.000101703	0.000130285	0.000101625
K02916 RP-L35, MRPL35, rpmI; large subunit ribosomal protein L35	0.0009	0.0035	0.4032	0.000204546	0.000235799	0.000194357
K02919 RP-L36, MRPL36, rpmJ; large subunit ribosomal protein L36	0.0005	0.0107	0.1577	6.52175e-05	9.43958e-05	4.8596e-05
K02939 RP-L9, MRPL9, rplI; large subunit ribosomal protein L9	0.0441	0.0441	0.9141	0.000327416	0.000342507	0.000326324
K02948 RP-S11, MRPS11, rpsK; small subunit ribosomal protein S11	0.0108	0.0865	0.2255	0.000359018	0.000382103	0.000350601
K02952 RP-S13, rpsM; small subunit ribosomal protein S13	0.0123	0.0353	0.4354	0.000356975	0.000388693	0.000344
K02954 RP-S14, MRPS14, rpsN; small subunit ribosomal protein S14	0.0016	0.0113	0.2858	0.000312735	0.000336495	0.000293645
K02959 RP-S16, MRPS16, rpsP; small subunit ribosomal protein S16	0.0086	0.0263	0.4282	0.000294774	0.000324606	0.000288889
K02961 RP-S17, MRPS17, rpsQ; small subunit ribosomal protein S17	0.0064	0.0064	0.9931	0.000309946	0.000353375	0.000304981
K02963 RP-S18, MRPS18, rpsR; small subunit ribosomal protein S18	0.0001	0.0001	0.8623	0.000256435	0.00030018	0.000255034
K02965 RP-S19, rpsS; small subunit ribosomal protein S19	0.0018	0.0038	0.5309	0.000305401	0.000339903	0.000294093
K02968 RP-S20, rpsT; small subunit ribosomal protein S20	0.0055	0.0082	0.6087	0.000251861	0.000274039	0.000247883
K02990 RP-S6, MRPS6, rpsF; small subunit ribosomal protein S6	0.0372	0.033	0.8072	0.000277635	0.000324309	0.000276648
K02994 RP-S8, rpsH; small subunit ribosomal protein S8	0.0248	0.0417	0.5604	0.000381223	0.00041012	0.000371452
K03075 secG; preprotein translocase subunit SecG	0.0225	0.3703	0.0827	0.000712832	0.000712724	0.000670547
K03111 ssb; single-strand DNA-binding protein	0.0152	0.1217	0.2135	0.00233875	0.00254424	0.00222985
K03388 hdrA2; heterodisulfide reductase subunit A2	0.0156	0.4441	0.0451	1.77436e-05	1.377e-05	2.81053e-05
K03524 birA; BirA family transcriptional regulator, biotin operon repressor / biotin---[acetyl-CoA-carboxylase] ligase	0.0105	0.9964	0.0105	0.000412099	0.000413225	0.000440251
K03606 wcaJ; putative colanic acid biosysnthesis UDP-glucose lipid carrier transferase	0.0174	0.0468	0.4423	5.29928e-05	6.6222e-05	4.93302e-05
K03628 rho; transcription termination factor Rho	0.0419	0.2021	0.2021	0.00043024	0.000416113	0.000440018
K03813 modD; molybdenum transport protein	0.0156	0.0444	0.4308	1.3548e-05	8.59402e-06	1.56096e-05
K03825 aaaT; L-phenylalanine/L-methionine N-acetyltransferase	0.0155	0.0031	0.4618	3.27308e-05	5.06171e-05	3.57397e-05
K03828 yjgM; putative acetyltransferase	0.0457	0.8443	0.0457	1.10939e-05	1.16924e-05	6.57132e-06
K03878 ND1; NADH-ubiquinone oxidoreductase chain 1	0.0252	0.0409	0.5703	3.10683e-07	4.00018e-06	0
K03881 ND4; NADH-ubiquinone oxidoreductase chain 4	0	0	0.8529	2.43498e-06	2.07395e-05	1.2393e-06
K03883 ND5; NADH-ubiquinone oxidoreductase chain 5	0.0001	0.0001	0.9097	7.94147e-06	2.78595e-05	6.10099e-06
K03884 ND6; NADH-ubiquinone oxidoreductase chain 6	0	0	0.943	4.98669e-06	2.40691e-05	2.67911e-06
K04027 eutM; ethanolamine utilization protein EutM	0.0444	0.162	0.3334	7.3658e-05	8.16344e-05	6.67232e-05
K04615 GABBR; gamma-aminobutyric acid type B receptor	0.0125	0.0068	0.7059	1.3384e-06	1.55861e-05	1.12904e-06
K04618 GAOA; galactose oxidase	0.0367	0.0403	0.6801	8.77771e-06	1.61644e-05	7.99129e-06
K04790 mbtC; mycobactin polyketide synthetase MbtC	0.0453	0.6827	0.0314	5.85349e-07	2.53999e-06	3.7078e-06
K05274 KCNMA3, KCNU1, KCA5.1; potassium large conductance calcium-activated channel subfamily M alpha member 3	0	0	0.4461	1.26919e-06	6.16461e-06	1.00196e-06
K05349 bglX; beta-glucosidase	0.0075	0.0534	0.2573	0.00137715	0.00119804	0.0015497
K05351 E1.1.1.9; D-xylulose reductase	0.0187	0.496	0.0056	2.53338e-06	3.6296e-06	6.21195e-06
K05363 murM; serine/alanine adding enzyme	0.032	0.015	0.6349	2.72144e-05	4.05146e-05	2.98734e-05
K05715 2PGK; 2-phosphoglycerate kinase	0	0.0008	0.1153	2.21187e-07	1.90313e-06	9.71976e-08
K05874 tsr; methyl-accepting chemotaxis protein I, serine sensor receptor	0.0234	0.6105	0.0361	1.47775e-06	8.34209e-07	4.48014e-06
K05916 hmp, YHB1; nitric oxide dioxygenase	0.0299	0.0115	0.5877	7.15049e-05	8.97059e-05	7.34632e-05
K06019 ppaX; pyrophosphatase PpaX	0.0244	0.1883	0.1883	1.35526e-05	8.70353e-06	1.73139e-05
K06077 slyB; outer membrane lipoprotein SlyB	0.0098	0.0043	0.6599	1.67339e-05	7.99257e-06	1.50184e-05
K06187 recR; recombination protein RecR	0.0415	0.4054	0.1205	0.000439069	0.000449598	0.000416186
K06236 COL1A; collagen type I alpha	0.0462	0.1069	0.4534	0.000138686	6.74769e-05	0.000225521
K06382 spoIIE; stage II sporulation protein E	0.0431	0.8645	0.0431	3.55157e-06	2.6704e-06	7.3413e-06
K06597 chpB; chemosensory pili system protein ChpB (putative protein-glutamate methylesterase)	0.0045	0.9368	0.0045	2.28332e-07	1.26566e-07	1.38309e-06
K06864 larE; pyridinium-3,5-biscarboxylic acid mononucleotide sulfurtransferase	0.0321	0.5549	0.0579	5.61556e-05	4.98953e-05	6.94749e-05
K06900 K06900; uncharacterized protein	0.0454	0.2004	0.2864	3.52083e-06	1.99588e-06	4.87643e-06
K06960 K06960; uncharacterized protein	0.009	0.001	0.3753	0.000116918	0.000158895	0.000125391
K07014 K07014; uncharacterized protein	0.0416	0.0416	0.7566	2.94941e-05	1.99956e-05	3.19962e-05
K07046 K07046; L-fuconolactonase	0.0326	0.0326	0.8299	2.83375e-06	5.70376e-06	1.68416e-06
K07063 K07063; uncharacterized protein	0.0018	0.0139	0.2739	1.90599e-05	2.86428e-05	1.57736e-05
K07133 K07133; uncharacterized protein	0.0213	0.8964	0.0213	0.00110309	0.00110774	0.00129476
K07226 hugZ, hutZ; heme iron utilization protein	0.0176	0.0659	0.363	2.30407e-05	3.25146e-05	1.95254e-05
K07235 tusD, dsrE; tRNA 2-thiouridine synthesizing protein D	0.0457	0.0457	0.8884	1.19036e-05	7.3262e-06	1.51809e-05
K07268 oapA; opacity associated protein	0.0282	0.0278	0.8476	1.23237e-05	6.82466e-06	1.20567e-05
K07270 K07270; glycosyl transferase, family 25	0.0172	0.005	0.5402	5.79925e-05	3.66352e-05	5.55653e-05
K07273 acm; lysozyme	0.0345	0.345	0.0055	0.000189604	0.000210532	0.00028253
K07276 K07276; uncharacterized protein	0.0182	0.0182	0.9271	1.59491e-05	1.24623e-05	1.70801e-05
K07285 slp; outer membrane lipoprotein	0.036	0.0131	0.5648	8.2741e-06	3.9647e-06	7.68441e-06
K07347 fimD, fimC, mrkC, htrE, cssD; outer membrane usher protein	0.0402	0.1287	0.3713	7.55974e-05	0.000103456	6.61086e-05
K07394 K07394; SM-20-related protein	0.0037	0.9908	0.0037	1.46829e-07	4.28049e-08	1.22047e-06
K07469 mop; aldehyde oxidoreductase	0.0218	0.1689	0.1689	8.41943e-06	1.19822e-05	5.75642e-06
K07493 K07493; putative transposase	0.0129	0.4601	0.0031	0.000114928	0.000120314	0.000200618
K07683 nreB; two-component system, NarL family, sensor histidine kinase NreB	0.0074	0.0074	0.8147	3.01083e-07	6.24231e-07	1.3139e-07
K07687 rcsB; two-component system, NarL family, captular synthesis response regulator RcsB	0.0237	0.8714	0.0237	2.35029e-06	1.61589e-06	5.36155e-06
K08234 yaeR; glyoxylase I family protein	0.022	0.4975	0.0068	5.76798e-05	5.49581e-05	4.00367e-05
K08987 K08987; putative membrane protein	0.0394	0.4133	0.1122	0.000167425	0.000177145	0.000151524
K09680 PANK1_2_3, CAB1, coaW; type II pantothenate kinase	0.0447	0.9071	0.0447	1.30572e-05	1.38861e-05	2.51709e-05
K09747 ebfC; nucleoid-associated protein EbfC	0.017	0.0107	0.7351	0.000212598	0.000246218	0.000218677
K09858 K09858; SEC-C motif domain protein	0.0392	0.0082	0.4357	9.49432e-05	6.45757e-05	8.28532e-05
K09913 ppnP; purine/pyrimidine-nucleoside phosphorylase	0.029	0.029	0.9981	2.28168e-06	4.62058e-06	2.28072e-06
K09992 K09992; uncharacterized protein	0.0287	0.2968	0.1363	1.97051e-05	1.48244e-05	3.0957e-05
K10004 gltL, aatP; glutamate/aspartate transport system ATP-binding protein	0.0197	0.0014	0.2753	2.67758e-05	9.69273e-06	1.90046e-05
K10071 CLEC2B; C-type lectin domain family 2 member B	0	0	0.537	1.01197e-06	4.93392e-06	3.95321e-07
K10742 DNA2; DNA replication ATP-dependent helicase Dna2	0.0217	0.5919	0.0358	5.06606e-05	4.75794e-05	9.16784e-05
K10794 prdB; D-proline reductase (dithiol) PrdB	0.0291	0.0141	0.647	1.72244e-05	2.59971e-05	1.83488e-05
K10936 acfA; accessory colonization factor AcfA	0.0452	0.0009	0.1178	1.81642e-06	6.24572e-06	3.00853e-06
K11041 eta; exfoliative toxin A/B	0.0245	0.1692	0.2214	4.00522e-05	4.64237e-05	3.43448e-05
K11065 tpx; thioredoxin-dependent peroxiredoxin	0.0167	0.0253	0.5961	0.000278018	0.000298891	0.000269763
K11159 K11159; carotenoid cleavage oxygenase	0.0405	0.0405	0.9259	5.37357e-05	4.58599e-05	5.54524e-05
K11621 liaG; lia operon protein LiaG	0.0083	0.3716	0.0351	6.25666e-06	6.97942e-06	2.61068e-06
K11693 femX, fmhB; peptidoglycan pentaglycine glycine transferase (the first glycine)	0.0096	0.0824	0.2177	5.29942e-05	6.64355e-05	4.42056e-05
K11750 frsA; esterase FrsA	0.0109	0.0147	0.6334	2.22933e-05	3.92301e-05	2.06441e-05
K12574 rnj; ribonuclease J	0.0425	0.005	0.3239	0.000357842	0.000441075	0.000391488
K12811 DDX46, PRP5; ATP-dependent RNA helicase DDX46/PRP5	0.0067	0.6439	0.0099	4.67937e-07	1.24996e-07	3.57107e-06
K12820 DHX15, PRP43; pre-mRNA-splicing factor ATP-dependent RNA helicase DHX15/PRP43	0.0125	0.0068	0.7059	1.912e-07	2.22658e-06	1.61291e-07
K12951 ctpD; cobalt/nickel-transporting P-type ATPase D	0.0461	0.0461	0.7332	1.1644e-05	1.88212e-05	9.5562e-06
K13252 ptcA; putrescine carbamoyltransferase	0.0487	0.1534	0.367	9.04912e-06	1.19067e-05	6.94746e-06
K13604 bchU; bacteriochlorophyllide d C-20 methyltransferase	0.0441	0.0441	1	0	5.39712e-07	0
K13991 puhA; photosynthetic reaction center H subunit	0.0496	0.4089	0.0118	1.89244e-06	2.26085e-06	6.59975e-06
K14059 int; integrase	0.0177	0.1548	0.1548	4.13916e-05	2.68522e-05	4.66424e-05
K14138 acsB; acetyl-CoA synthase	0.0458	0.0783	0.5417	5.36992e-06	3.62448e-06	6.89995e-06
K14194 sdrC_D_E; serine-aspartate repeat-containing protein C/D/E	0.0387	0.4679	0.0913	0.000190932	0.000247025	0.000119135
K14305 NUP43; nuclear pore complex protein Nup43	0.0125	0.0068	0.7059	3.824e-07	4.45316e-06	3.22582e-07
K14451 mcl2; (3S)-malyl-CoA thioesterase	0.0128	0.0128	0.7734	2.75656e-06	5.56431e-06	2.43415e-06
K15656 srfAC, lchAC; surfactin family lipopeptide synthetase C	0.0367	0.0403	0.6801	2.82419e-06	4.44902e-06	2.21677e-06
K15778 pmm-pgm; phosphomannomutase / phosphoglucomutase	0.0357	0.0343	0.8329	0.00191956	0.00163184	0.00188733
K15893 HPR1; glycerate dehydrogenase	0.0229	0.0263	0.6709	7.43019e-05	0.000106896	7.22234e-05
K16023 rif20; acetyltransferase	0.0441	0.0441	1	0	8.98102e-07	0
K16121 licC; lichenysin synthetase C	0.0348	0.0348	0.9495	1.17112e-06	1.71328e-06	8.61279e-07
K16254 mxaJ; mxaJ protein	0.0297	0.8736	0.0297	1.0969e-06	9.87003e-07	2.75625e-06
K16395 epoB; epothilone synthetase B	0.0436	0.1761	0.3096	3.5005e-06	8.58772e-07	7.07982e-06
K16855 NUDT16; U8 snoRNA-decapping enzyme	0.0139	0.019	0.6265	2.53899e-05	4.42234e-05	2.26383e-05
K16876 hmfD; 2-furoate---CoA ligase	0.0057	0.5625	0.002	0	4.82728e-09	1.6802e-07
K17067 mdo; formaldehyde dismutase / methanol dehydrogenase	0.0341	0.0117	0.5534	0.000176096	0.000243094	0.000190026
K17758 nnrD; ADP-dependent NAD(P)H-hydrate dehydratase	0.0107	0.9379	0.0107	0.000476798	0.000484213	0.000520136
K17759 NAXE, nnrE; NAD(P)H-hydrate epimerase	0.0459	0.087	0.5112	0.000442777	0.000425145	0.000465325
K18164 NDUFAF7; NADH dehydrogenase [ubiquinone] 1 alpha subcomplex assembly factor 7	0.0403	0.3392	0.1505	2.00021e-06	1.63196e-06	4.00496e-06
K18348 vanT; serine/alanine racemase	0.0005	0.0004	0.8858	4.13869e-05	8.18084e-05	4.37317e-05
K18471 ydjG; methylglyoxal reductase	0.033	0.2092	0.2092	6.27491e-06	4.08995e-06	8.6968e-06
K18590 dfrA12, dhfr; dihydrofolate reductase (trimethoprim resistance protein)	0.0119	0.0119	0.9469	7.0564e-05	0.000117932	6.9672e-05
K18687 fadD3; HIP---CoA ligase	0.0053	0.265	0.0402	1.43395e-05	1.25327e-05	2.39709e-05
K19005 ltaS; lipoteichoic acid synthase	0.0001	0.0003	0.3941	2.71959e-05	4.65954e-05	2.47489e-05
K19285 nfrA1; FMN reductase (NADPH)	0	0.0129	0.0259	6.76517e-05	5.45207e-05	8.19831e-05
K19286 nfrA2; FMN reductase [NAD(P)H]	0.0142	0.5114	0.0323	0.000147317	0.000140591	0.000165162
K19310 bcrB; bacitracin transport system permease protein	0.0214	0.0461	0.4952	8.54551e-05	0.000103828	7.86395e-05
K19745 acuI; acrylyl-CoA reductase (NADPH)	0.0156	0.5985	0.007	0	4.05898e-09	1.45148e-07
K20421 ncsB1; 2,7-dihydroxy-5-methyl-1-naphthoate 7-O-methyltransferase	0.0212	0.0057	0.5182	1.2141e-05	6.73905e-06	1.03383e-05
K20627 lcdB; lactoyl-CoA dehydratase subunit beta	0.003	0.4555	0.0006	1.07641e-07	4.97303e-07	9.17646e-07
K20810 mqnX; aminodeoxyfutalosine deaminase	0.0414	0.0414	0.8604	2.09877e-05	1.07395e-05	1.55782e-05
K20881 yrfG; 5'-nucleotidase	0.0085	0.0562	0.2661	1.5298e-05	8.41916e-06	2.21402e-05
K20971 ladS; two-component system, sensor histidine kinase LadS	0.0049	0.8973	0.0049	1.07447e-06	7.65345e-07	2.72305e-06
K20997 pslA; polysaccharide biosynthesis protein PslA	0.0208	0.0048	0.485	1.02495e-05	2.20661e-05	1.14068e-05
K21028 ynjE; molybdopterin synthase sulfurtransferase	0.0384	0.1755	0.2868	2.90432e-05	3.43573e-05	2.34356e-05
K21365 wbnH, wbiN; O86/O127-antigen biosynthesis alpha-1,3-N-acetylgalactosaminyltransferase	0.0465	0.087	0.0008	7.12854e-07	1.81984e-06	6.60128e-06
K21463 tcaA; membrane-associated protein TcaA	0.0437	0.8899	0.0437	1.91703e-06	1.55139e-06	3.8652e-06
K21621 fk; tagatose kinase	0.0146	0.6931	0.0093	1.38346e-05	1.27091e-05	6.89786e-06
K21818 cypD; cypemycin cysteine dehydrogenase (decarboxylating)	0.0463	0.8846	0.0463	5.15169e-07	4.78214e-07	0
K21887 ctpJ, nmtA; cation-transporting P-type ATPase J	0.0363	0.0363	0.8056	1.14267e-05	1.86952e-05	9.52836e-06
K22253 mta; glucan 1,4-alpha-maltotetraohydrolase	0.0252	0.8333	0.0252	2.35635e-05	2.3198e-05	4.57327e-05
