# Supplementary material for: Microbial Relationship of Carious Deciduous Molars and Adjacent First Permanent Molars
Source: Microorganisms. 2023 Sep 30;11(10):2461. doi: 10.3390/microorganisms11102461 (PMC10609437; doi:10.3390/microorganisms11102461)
Supplement: Supplementary file 1 [file microorganisms-11-02461-s001.zip › supplemental materials/table S5.xlsx]

## Sheet: Sheet1
Table S5. Differentially abundant species between caries (C) and caries-free control (H) groups in the deciduous molars and first permanent molars. All taxa with q < 0.05 on the Kruskal-Wallis test corrected using the Benjamini and Hochberg method were included.
Tooth location	Species	Eriched	Mean relative abundance (%)		q value
			H	C
Deciduous molars	Alloprevotella rava	C	0	0.00761462	0.03
Deciduous molars	Anaeroglobus geminatus	C	0.0371353	0.185507	0.0179
Deciduous molars	Bacteroides fragilis	C	0	0.0137754	0.0003
Deciduous molars	Bifidobacterium adolescentis	C	0	0.00177462	0.0016
Deciduous molars	Bifidobacterium breve	C	0	0.00860462	0.0003
Deciduous molars	Bifidobacterium longum	C	0	0.0124023	0.0003
Deciduous molars	Capnocytophaga gingivalis	H	1.49622	0.715977	0.0366
Deciduous molars	Centipeda periodontii	C	0.0872147	0.370178	0.0306
Deciduous molars	Coprobacillus unclassified	C	0	0.00224769	0.0016
Deciduous molars	Dialister invisus	C	0.124609	0.369152	0.0297
Deciduous molars	Escherichia coli	C	0	0.00684	0.0016
Deciduous molars	Faecalibacterium prausnitzii	C	0.000338	0.0139977	0.0001
Deciduous molars	Klebsiella unclassified	C	0	0.00174769	0.0072
Deciduous molars	Lachnospiraceae bacterium oral taxon 082	C	0.00326667	0.0143585	0.0095
Deciduous molars	Lactococcus lactis	C	0	0.00866231	0.0003
Deciduous molars	Leptotrichia wadei	C	0.569946	2.61777	0.0016
Deciduous molars	Leuconostoc mesenteroides	C	0	0.0122092	0.0003
Deciduous molars	Mitsuokella unclassified	C	0.0179413	0.0343954	0.0427
Deciduous molars	Neisseria macacae	H	1.01988	0.262251	0.0227
Deciduous molars	Odoribacter unclassified	C	0	0.000783846	0.0276
Deciduous molars	Olsenella profusa	C	0	0.00219615	0.0276
Deciduous molars	Prevotella nigrescens	C	0.160707	0.918975	0.0393
Deciduous molars	Prevotella oulorum	C	0.131319	0.562028	0.0107
Deciduous molars	Prevotella veroralis	C	0.0153427	0.155695	0.0202
Deciduous molars	Selenomonas flueggei	C	0.013082	0.0810569	0.0133
Deciduous molars	Streptococcus anginosus	C	0.004654	0.0492923	0.0277
Deciduous molars	Streptococcus mutans	C	0	0.0395454	0.0201
Deciduous molars	Streptococcus sanguinis	H	1.45994	0.563551	0.0423
Deciduous molars	Subdoligranulum unclassified	C	0.000177333	0.00778	0.0272
The first permanent molars	Alloprevotella rava	C	0	0.00646846	0.021
The first permanent molars	Atopobium rimae	C	0.00366133	0.0489108	0.0201
The first permanent molars	Bacteroides dorei	C	0.000156	0.00215923	0.0413
The first permanent molars	Bacteroides fragilis	C	0	0.00779077	0.0008
The first permanent molars	Bifidobacterium breve	C	0	0.00611154	0.0003
The first permanent molars	Bifidobacterium longum	C	0.00325333	0.00808692	0.0017
The first permanent molars	Coprobacillus unclassified	C	0	0.00100769	0.0276
The first permanent molars	Dialister invisus	C	0.15822	0.521932	0.023
The first permanent molars	Escherichia coli	C	0	0.00534846	0.0072
The first permanent molars	Lactococcus lactis	C	0	0.00559	0.0003
The first permanent molars	Leptotrichia wadei	C	1.66099	4.5082	0.0244
The first permanent molars	Leuconostoc mesenteroides	C	0	0.00666308	0.0003
The first permanent molars	Olsenella profusa	C	0	0.0114485	0.0276
The first permanent molars	Prevotella melaninogenica	C	0.735827	1.90021	0.0206
The first permanent molars	Prevotella oulorum	C	0.319345	0.963398	0.004
The first permanent molars	Prevotella salivae	C	0.019942	0.0949508	0.0217
The first permanent molars	Stomatobaculum longum	C	0.0552533	0.137809	0.0451
The first permanent molars	Streptococcus anginosus	C	0.00143333	0.0931308	0.0276
The first permanent molars	Streptococcus mutans	C	0.0160067	0.200886	0.0021
The first permanent molars	Streptococcus parasanguinis	C	0.000326	0.02973	0.0339
The first permanent molars	Veillonella atypica	C	0.0386487	0.0765215	0.0257
