# Supplementary material for: Microbial Relationship of Carious Deciduous Molars and Adjacent First Permanent Molars
Source: Microorganisms. 2023 Sep 30;11(10):2461. doi: 10.3390/microorganisms11102461 (PMC10609437; doi:10.3390/microorganisms11102461)
Supplement: Supplementary file 1 [file microorganisms-11-02461-s001.zip › supplemental materials/table S6.xlsx]

## Sheet: Sheet1
Table S6. Differentially abundant KOs between caries (C) and caries-free control (H) groups in deciduous molars and first permanent molars. All KOs with q < 0.05 on the Kruskal-Wallis test corrected using the Benjamini and Hochberg method were included in the table. The differential KOs shared between the two tooth locations are marked in green (enriched in H group) or red (enriched in C group) a…
Tooth location	KEGG Orthology	Eriched	Mean relative abundance (%)		q value	Description
			H	C
Deciduous molars	K00002	H	2.85591e-05	9.45425e-06	0.0187	AKR1A1, adh; alcohol dehydrogenase (NADP+)
Deciduous molars	K00005	C	0.000115365	0.000147236	0.0254	gldA; glycerol dehydrogenase
Deciduous molars	K00016	H	0.00182579	0.00161613	0.0375	LDH, ldh; L-lactate dehydrogenase
Deciduous molars	K00024	H	0.00264731	0.0022624	0.0465	mdh; malate dehydrogenase
Deciduous molars	K00030	C	2.21718e-05	4.47346e-05	0.0042	IDH3; isocitrate dehydrogenase (NAD+)
Deciduous molars	K00059	H	0.00023251	0.000180695	0.0316	fabG, OAR1; 3-oxoacyl-[acyl-carrier protein] reductase
Deciduous molars	K00094	C	1.06019e-06	3.49189e-06	0.0266	E1.1.1.251, gatD; galactitol-1-phosphate 5-dehydrogenase
Deciduous molars	K00101	H	0.000232392	0.000172213	0.0367	lldD; L-lactate dehydrogenase (cytochrome)
Deciduous molars	K00103	H	3.36112e-05	1.92821e-05	0.0355	GULO; L-gulonolactone oxidase
Deciduous molars	K00184	H	8.32429e-05	6.38545e-05	0.0379	dmsB; dimethyl sulfoxide reductase iron-sulfur subunit
Deciduous molars	K00209	C	6.2853e-05	0.000109129	0.0142	fabV, ter; enoyl-[acyl-carrier protein] reductase / trans-2-enoyl-CoA reductase (NAD+)
Deciduous molars	K00262	H	0.00148134	0.00138189	0.0169	E1.4.1.4, gdhA; glutamate dehydrogenase (NADP+)
Deciduous molars	K00265	C	0.000139279	0.000265972	0.027	gltB; glutamate synthase (NADPH) large chain
Deciduous molars	K00275	H	0.000221237	0.000159635	0.0174	pdxH, PNPO; pyridoxamine 5'-phosphate oxidase
Deciduous molars	K00284	C	0.000127604	0.000259707	0.0155	GLU, gltS; glutamate synthase (ferredoxin)
Deciduous molars	K00302	H	3.81037e-05	1.86038e-05	0.0371	soxA; sarcosine oxidase, subunit alpha
Deciduous molars	K00303	H	1.19308e-05	5.79703e-06	0.0286	soxB; sarcosine oxidase, subunit beta
Deciduous molars	K00304	H	8.23603e-06	3.63311e-06	0.0102	soxD; sarcosine oxidase, subunit delta
Deciduous molars	K00380	H	0.000330897	0.000278774	0.0249	cysJ; sulfite reductase (NADPH) flavoprotein alpha-component
Deciduous molars	K00382	H	0.00665011	0.00574371	0.0329	DLD, lpd, pdhD; dihydrolipoamide dehydrogenase
Deciduous molars	K00385	C	3.68959e-05	5.90351e-05	0.0073	asrC; anaerobic sulfite reductase subunit C
Deciduous molars	K00394	C	2.1129e-05	4.81296e-05	0.0065	aprA; adenylylsulfate reductase, subunit A
Deciduous molars	K00395	C	1.19246e-05	2.71605e-05	0.0042	aprB; adenylylsulfate reductase, subunit B
Deciduous molars	K00410	H	0.000380893	0.000273727	0.0385	fbcH; ubiquinol-cytochrome c reductase cytochrome b/c1 subunit
Deciduous molars	K00413	H	0.00103778	0.00072116	0.0294	CYC1, CYT1, petC; ubiquinol-cytochrome c reductase cytochrome c1 subunit
Deciduous molars	K00524	C	3.20905e-05	8.55981e-05	0.0052	nrdJ; ribonucleotide reductase, class II
Deciduous molars	K00526	H	0.00127157	0.00113223	0.0267	E1.17.4.1B, nrdB, nrdF; ribonucleoside-diphosphate reductase beta chain
Deciduous molars	K00570	H	2.31514e-05	1.673e-05	0.0203	pmtA; phosphatidylethanolamine/phosphatidyl-N-methylethanolamine N-methyltransferase
Deciduous molars	K00610	C	0.000189505	0.000231756	0.0431	pyrI; aspartate carbamoyltransferase regulatory subunit
Deciduous molars	K00641	H	0.000658165	0.000512804	0.0459	metX; homoserine O-acetyltransferase/O-succinyltransferase
Deciduous molars	K00656	C	0.00166921	0.00194142	0.0088	E2.3.1.54, pflD; formate C-acetyltransferase
Deciduous molars	K00658	H	0.000963538	0.000751281	0.0182	DLST, sucB; 2-oxoglutarate dehydrogenase E2 component (dihydrolipoamide succinyltransferase)
Deciduous molars	K00684	H	0.000148402	0.000111026	0.0249	aat; leucyl/phenylalanyl-tRNA---protein transferase
Deciduous molars	K00689	C	0.000122655	0.000170422	0.0281	E2.4.1.5; dextransucrase
Deciduous molars	K00814	H	0.000428353	0.000343711	0.0479	GPT, ALT; alanine transaminase
Deciduous molars	K00831	H	0.00127036	0.00119534	0.0113	serC, PSAT1; phosphoserine aminotransferase
Deciduous molars	K00917	C	5.47784e-05	8.17444e-05	0.0474	lacC; tagatose 6-phosphate kinase
Deciduous molars	K00932	C	3.9379e-06	4.16384e-06	0.0137	tdcD; propionate kinase
Deciduous molars	K00950	C	0.000802528	0.000866417	0.0377	folK; 2-amino-4-hydroxy-6-hydroxymethyldihydropteridine diphosphokinase
Deciduous molars	K00958	C	0.000909559	0.00119546	0.0465	sat, met3; sulfate adenylyltransferase
Deciduous molars	K01048	C	8.39486e-05	0.000109197	0.0169	pldB; lysophospholipase
Deciduous molars	K01069	H	0.000456108	0.000403627	0.0354	gloB, gloC, HAGH; hydroxyacylglutathione hydrolase
Deciduous molars	K01081	H	0.00118529	0.00102274	0.0105	E3.1.3.5; 5'-nucleotidase
Deciduous molars	K01161	H	3.73765e-05	2.54978e-05	0.0404	E3.1.25.1; deoxyribonuclease (pyrimidine dimer)
Deciduous molars	K01175	H	6.69237e-05	4.94446e-05	0.027	ybfF; esterase
Deciduous molars	K01187	C	0.00112463	0.00132058	0.0355	malZ; alpha-glucosidase
Deciduous molars	K01208	C	0.000113166	0.000167332	0.0137	cd, ma, nplT; cyclomaltodextrinase / maltogenic alpha-amylase / neopullulanase
Deciduous molars	K01213	C	1.92037e-06	3.16144e-06	0.0161	E3.2.1.67; galacturan 1,4-alpha-galacturonidase
Deciduous molars	K01220	C	4.28991e-05	6.70411e-05	0.0287	E3.2.1.85, lacG; 6-phospho-beta-galactosidase
Deciduous molars	K01222	C	0.000180374	0.000274558	0.0054	E3.2.1.86A, celF; 6-phospho-beta-glucosidase
Deciduous molars	K01223	C	0.000537122	0.000714391	0.0343	E3.2.1.86B, bglA; 6-phospho-beta-glucosidase
Deciduous molars	K01232	C	4.16602e-05	7.13593e-05	0.0149	glvA; maltose-6'-phosphate glucosidase
Deciduous molars	K01312	H	5.48208e-06	0	0.0167	PRSS1_2_3; trypsin
Deciduous molars	K01338	C	0.000489435	0.000574964	0.0395	lon; ATP-dependent Lon protease
Deciduous molars	K01354	H	0.000443111	0.000337431	0.0142	ptrB; oligopeptidase B
Deciduous molars	K01408	H	5.17802e-06	7.06973e-07	0.0033	IDE, ide; insulysin
Deciduous molars	K01430	H	4.92612e-05	2.99322e-05	0.0231	ureA; urease subunit gamma
Deciduous molars	K01434	H	4.48336e-05	3.33369e-05	0.0113	pac; penicillin G amidase
Deciduous molars	K01464	C	0.000310605	0.000422044	0.0204	DPYS, dht, hydA; dihydropyrimidinase
Deciduous molars	K01498	C	0.000107514	0.000143426	0.0059	ribD1; diaminohydroxyphosphoribosylaminopyrimidine deaminase
Deciduous molars	K01534	C	0.000294163	0.00036561	0.0339	zntA; Zn2+/Cd2+-exporting ATPase
Deciduous molars	K01585	C	0.000392202	0.000486021	0.0297	speA; arginine decarboxylase
Deciduous molars	K01599	H	0.000358881	0.000314861	0.0251	hemE, UROD; uroporphyrinogen decarboxylase
Deciduous molars	K01714	H	0.0010483	0.000984923	0.0311	dapA; 4-hydroxy-tetrahydrodipicolinate synthase
Deciduous molars	K01716	H	5.67587e-05	3.68804e-05	0.0075	fabA; 3-hydroxyacyl-[acyl-carrier protein] dehydratase / trans-2-decenoyl-[acyl-carrier protein] isomerase
Deciduous molars	K01728	C	3.34958e-05	6.15711e-05	0.0303	pel; pectate lyase
Deciduous molars	K01735	C	0.000428083	0.000457551	0.0252	aroB; 3-dehydroquinate synthase
Deciduous molars	K01736	C	0.000409927	0.000433914	0.04	aroC; chorismate synthase
Deciduous molars	K01782	H	6.55075e-05	1.69243e-05	0.0131	fadJ; 3-hydroxyacyl-CoA dehydrogenase / enoyl-CoA hydratase / 3-hydroxybutyryl-CoA epimerase
Deciduous molars	K01808	C	0.00111346	0.00122429	0.0024	rpiB; ribose 5-phosphate isomerase B
Deciduous molars	K01819	C	0.000108221	0.000149716	0.035	E5.3.1.26, lacA, lacB; galactose-6-phosphate isomerase
Deciduous molars	K01829	H	3.94259e-05	2.58305e-05	0.0461	E5.3.4.1; protein disulfide-isomerase
Deciduous molars	K02006	C	0.000428488	0.000517465	0.0333	cbiO; cobalt/nickel transport system ATP-binding protein
Deciduous molars	K02032	C	0.0013464	0.00153585	0.0216	ddpF; peptide/nickel transport system ATP-binding protein
Deciduous molars	K02037	H	0.000111312	7.73852e-05	0.0433	pstC; phosphate transport system permease protein
Deciduous molars	K02188	C	0.000292753	0.00037821	0.013	cbiD; cobalt-precorrin-5B (C1)-methyltransferase
Deciduous molars	K02191	C	6.15456e-05	9.21382e-05	0.005	cbiT; cobalt-precorrin-6B (C15)-methyltransferase
Deciduous molars	K02224	C	0.000300774	0.000364545	0.0378	cobB-cbiA; cobyrinic acid a,c-diamide synthase
Deciduous molars	K02227	C	0.000173966	0.000200485	0.028	cbiB, cobD; adenosylcobinamide-phosphate synthase
Deciduous molars	K02232	C	0.000409809	0.000520091	0.0328	cobQ, cbiP; adenosylcobyric acid synthase
Deciduous molars	K02233	C	0.000158775	0.000188299	0.0171	E2.7.8.26, cobS, cobV; adenosylcobinamide-GDP ribazoletransferase
Deciduous molars	K02287	H	6.98003e-05	5.29903e-05	0.0476	cpcD; phycocyanin-associated, rod
Deciduous molars	K02334	C	5.13735e-05	0.000122033	0.0371	dpo; DNA polymerase bacteriophage-type
Deciduous molars	K02434	C	0.000414242	0.000436488	0.0489	gatB, PET112; aspartyl-tRNA(Asn)/glutamyl-tRNA(Gln) amidotransferase subunit B
Deciduous molars	K02439	H	4.71374e-05	2.95143e-05	0.0053	glpE; thiosulfate sulfurtransferase
Deciduous molars	K02474	H	0.00048295	0.000428593	0.0268	wbpO; UDP-N-acetyl-D-glucosamine/UDP-N-acetyl-D-galactosamine dehydrogenase
Deciduous molars	K02588	C	3.27255e-05	6.03995e-05	0.0362	nifH; nitrogenase iron protein NifH
Deciduous molars	K02591	C	2.07274e-05	3.87756e-05	0.015	nifK; nitrogenase molybdenum-iron protein beta chain
Deciduous molars	K02592	C	1.54529e-07	5.43862e-07	0.0323	nifN; nitrogenase molybdenum-iron protein NifN
Deciduous molars	K02597	C	3.27769e-07	1.05262e-06	0.0408	nifZ; nitrogen fixation protein NifZ
Deciduous molars	K02650	H	0.000256403	0.000166518	0.0087	pilA; type IV pilus assembly protein PilA
Deciduous molars	K02657	H	0.000142659	9.18418e-05	0.0305	pilG; twitching motility two-component system response regulator PilG
Deciduous molars	K02659	H	7.54812e-05	4.53016e-05	0.0247	pilI; twitching motility protein PilI
Deciduous molars	K02744	H	5.03369e-05	3.6917e-05	0.0458	agaF; N-acetylgalactosamine PTS system EIIA component
Deciduous molars	K02745	H	2.37576e-05	1.49942e-05	0.0485	agaV; N-acetylgalactosamine PTS system EIIB component
Deciduous molars	K02747	H	4.49162e-05	2.75629e-05	0.0158	agaE; N-acetylgalactosamine PTS system EIID component
Deciduous molars	K02759	C	9.227e-05	0.00013485	0.0114	celC, chbA; cellobiose PTS system EIIA component
Deciduous molars	K02769	C	0.00139132	0.00155202	0.0446	fruAb; fructose PTS system EIIB component
Deciduous molars	K02770	C	0.00139996	0.00157122	0.0263	fruA; fructose PTS system EIIBC or EIIC component
Deciduous molars	K02786	C	3.86376e-05	5.98448e-05	0.023	lacF; lactose PTS system EIIA component
Deciduous molars	K02791	C	0.000452103	0.000648147	0.0187	malX; maltose/glucose PTS system EIICB component
Deciduous molars	K02806	C	0.000383902	0.000452379	0.011	ptsN; nitrogen PTS system EIIA component
Deciduous molars	K03110	C	0.00154095	0.00172285	0.0186	ftsY; fused signal recognition particle receptor
Deciduous molars	K03112	C	6.21686e-05	8.62025e-05	0.0299	damX; DamX protein
Deciduous molars	K03183	H	0.000265885	0.00023946	0.0218	ubiE; demethylmenaquinone methyltransferase / 2-methoxy-6-polyprenyl-1,4-benzoquinol methylase
Deciduous molars	K03184	H	5.99217e-06	1.00959e-06	0.0457	ubiF; 3-demethoxyubiquinol 3-hydroxylase
Deciduous molars	K03203	H	5.35072e-05	2.5758e-05	0.0326	virB8, lvhB8; type IV secretion system protein VirB8
Deciduous molars	K03287	C	6.01465e-05	9.30425e-05	0.014	TC.OMF; outer membrane factor, OMF family
Deciduous molars	K03305	H	0.000428385	0.000338711	0.0022	TC.POT; proton-dependent oligopeptide transporter, POT family
Deciduous molars	K03306	H	0.00034674	0.000291292	0.0104	TC.PIT; inorganic phosphate transporter, PiT family
Deciduous molars	K03309	C	2.98769e-05	5.28008e-05	0.0088	TC.DAACS; dicarboxylate/amino acid:cation (Na+ or H+) symporter, DAACS family
Deciduous molars	K03316	H	0.000560422	0.000495813	0.0136	TC.CPA1; monovalent cation:H+ antiporter, CPA1 family
Deciduous molars	K03388	C	1.77436e-05	2.81053e-05	0.0451	hdrA2; heterodisulfide reductase subunit A2
Deciduous molars	K03399	C	6.54202e-05	9.6025e-05	0.0148	cbiE; cobalt-precorrin-7 (C5)-methyltransferase
Deciduous molars	K03462	C	4.4119e-05	7.26764e-05	0.0164	NAMPT; nicotinamide phosphoribosyltransferase
Deciduous molars	K03523	C	0.000349399	0.000436516	0.0075	bioY; biotin transport system substrate-specific component
Deciduous molars	K03524	C	0.000412099	0.000440251	0.0105	birA; BirA family transcriptional regulator, biotin operon repressor / biotin---[acetyl-CoA-carboxylase] ligase
Deciduous molars	K03531	C	0.000572357	0.000677835	0.012	ftsZ; cell division protein FtsZ
Deciduous molars	K03564	H	0.000223786	0.000196723	0.0458	BCP, PRXQ, DOT5; thioredoxin-dependent peroxiredoxin
Deciduous molars	K03567	C	1.44303e-05	3.09273e-05	0.0074	gcvR; glycine cleavage system transcriptional repressor
Deciduous molars	K03607	H	9.7505e-05	6.66519e-05	0.0036	proQ; ProP effector
Deciduous molars	K03614	C	0.000177917	0.000230948	0.0447	rnfD; Na+-translocating ferredoxin:NAD+ oxidoreductase subunit D
Deciduous molars	K03644	H	0.000412157	0.000357259	0.0068	lipA, LIAS, LIP1, LIP5; lipoyl synthase
Deciduous molars	K03653	C	4.15691e-05	6.75205e-05	0.0124	K03653; N-glycosylase/DNA lyase
Deciduous molars	K03655	C	0.00120006	0.00136717	0.0289	recG; ATP-dependent DNA helicase RecG
Deciduous molars	K03666	H	0.000198643	0.000154802	0.0199	hfq; host factor-I protein
Deciduous molars	K03749	H	0.000349988	0.000314689	0.0389	dedD; DedD protein
Deciduous molars	K03788	C	3.66929e-05	5.11316e-05	0.0251	aphA; acid phosphatase (class B)
Deciduous molars	K03828	H	1.10939e-05	6.57132e-06	0.0457	yjgM; putative acetyltransferase
Deciduous molars	K03839	C	0.000233798	0.000310059	0.0199	fldA, nifF, isiB; flavodoxin I
Deciduous molars	K03840	H	1.51588e-05	8.44734e-06	0.0245	fldB; flavodoxin II
Deciduous molars	K03841	H	0.0012292	0.000978611	0.0438	FBP, fbp; fructose-1,6-bisphosphatase I
Deciduous molars	K03926	H	4.19379e-05	2.78693e-05	0.0435	cutA; periplasmic divalent cation tolerance protein
Deciduous molars	K04063	H	5.14504e-05	3.9413e-05	0.0244	osmC, ohr; lipoyl-dependent peroxiredoxin
Deciduous molars	K04069	C	0.000455693	0.00053609	0.0135	pflA, pflC, pflE; pyruvate formate lyase activating enzyme
Deciduous molars	K04100	H	0.000354813	0.000247416	0.0409	ligA; protocatechuate 4,5-dioxygenase, alpha chain
Deciduous molars	K04478	C	6.74258e-05	9.02048e-05	0.028	sgtB; monofunctional glycosyltransferase
Deciduous molars	K04486	C	0.000136959	0.000217195	0.0058	E3.1.3.15B; histidinol-phosphatase (PHP family)
Deciduous molars	K04487	C	0.00133706	0.00145408	0.0169	iscS, NFS1; cysteine desulfurase
Deciduous molars	K04564	H	0.00277333	0.0025168	0.0283	SOD2; superoxide dismutase, Fe-Mn family
Deciduous molars	K04720	C	0.000202473	0.000249143	0.011	cobD; threonine-phosphate decarboxylase
Deciduous molars	K04790	C	5.85349e-07	3.7078e-06	0.0314	mbtC; mycobactin polyketide synthetase MbtC
Deciduous molars	K04940	C	8.49482e-07	2.23222e-06	0.033	odh; opine dehydrogenase
Deciduous molars	K05337	H	0.000117856	8.66756e-05	0.0229	fer; ferredoxin
Deciduous molars	K05351	C	2.53338e-06	6.21195e-06	0.0056	E1.1.1.9; D-xylulose reductase
Deciduous molars	K05790	H	1.74517e-06	2.53773e-07	0.027	wzzE; lipopolysaccharide biosynthesis protein WzzE
Deciduous molars	K05810	C	0.000269015	0.00030392	0.0055	yfiH; polyphenol oxidase
Deciduous molars	K05874	C	1.47775e-06	4.48014e-06	0.0361	tsr; methyl-accepting chemotaxis protein I, serine sensor receptor
Deciduous molars	K05887	C	1.00833e-07	6.74866e-07	0.0143	ydiB; quinate/shikimate dehydrogenase
Deciduous molars	K05895	C	0.000184114	0.000243071	0.0309	cobK-cbiJ; precorrin-6A/cobalt-precorrin-6A reductase
Deciduous molars	K05936	C	0.000428745	0.000507983	0.0484	cobM, cbiF; precorrin-4/cobalt-precorrin-4 C11-methyltransferase
Deciduous molars	K05939	H	0.000116666	9.05323e-05	0.0495	aas; acyl-[acyl-carrier-protein]-phospholipid O-acyltransferase / long-chain-fatty-acid--[acyl-carrier-protein] ligase
Deciduous molars	K05985	C	7.62856e-05	9.9094e-05	0.025	rnmV; ribonuclease M5
Deciduous molars	K06079	C	4.42693e-05	5.84803e-05	0.0375	cutF, nlpE; copper homeostasis protein (lipoprotein)
Deciduous molars	K06204	H	0.000325158	0.000275014	0.0072	dksA; DnaK suppressor protein
Deciduous molars	K06211	C	0.000110207	0.0001402	0.0477	nadR; HTH-type transcriptional regulator, transcriptional repressor of NAD biosynthesis genes
Deciduous molars	K06217	H	0.000358292	0.000321341	0.0086	phoH, phoL; phosphate starvation-inducible protein PhoH and related proteins
Deciduous molars	K06370	H	6.93207e-06	3.55145e-06	0.0482	safA; morphogenetic protein associated with SpoVID
Deciduous molars	K06381	C	5.91331e-05	0.00010425	0.013	spoIID; stage II sporulation protein D
Deciduous molars	K06382	C	3.55157e-06	7.3413e-06	0.0431	spoIIE; stage II sporulation protein E
Deciduous molars	K06412	C	3.78012e-05	5.58987e-05	0.0383	spoVG; stage V sporulation protein G
Deciduous molars	K06597	C	2.28332e-07	1.38309e-06	0.0045	chpB; chemosensory pili system protein ChpB (putative protein-glutamate methylesterase)
Deciduous molars	K06606	C	2.79498e-07	8.16213e-07	0.0325	iolI; 2-keto-myo-inositol isomerase
Deciduous molars	K06888	H	6.67953e-05	3.27238e-05	0.0011	K06888; uncharacterized protein
Deciduous molars	K06936	C	3.68487e-05	6.29931e-05	0.0081	raSEA; archaeosine synthase beta-subunit
Deciduous molars	K06984	C	2.38182e-07	1.27517e-06	0.0462	K06984; beta-ribofuranosylaminobenzene 5'-phosphate synthase
Deciduous molars	K06988	H	5.6388e-05	2.96279e-05	0.0164	fno; 8-hydroxy-5-deazaflavin:NADPH oxidoreductase
Deciduous molars	K07030	C	0.000196666	0.000242349	0.0122	K07030; uncharacterized protein
Deciduous molars	K07040	H	0.000302563	0.000262875	0.0008	K07040; uncharacterized protein
Deciduous molars	K07045	C	4.75071e-05	6.351e-05	0.0477	K07045; uncharacterized protein
Deciduous molars	K07054	H	0.00027574	0.000213097	0.0187	K07054; uncharacterized protein
Deciduous molars	K07069	C	1.78138e-05	2.72384e-05	0.0153	K07069; uncharacterized protein
Deciduous molars	K07071	H	0.000123924	8.12112e-05	0.0347	K07071; uncharacterized protein
Deciduous molars	K07116	H	4.9888e-05	3.57044e-05	0.0154	pvdQ, quiP; acyl-homoserine-lactone acylase
Deciduous molars	K07133	C	0.00110309	0.00129476	0.0213	K07133; uncharacterized protein
Deciduous molars	K07273	C	0.000189604	0.00028253	0.0055	acm; lysozyme
Deciduous molars	K07326	C	0.000133187	0.000214502	0.0205	fhaC; hemolysin activation/secretion protein
Deciduous molars	K07343	H	0.000184939	0.000161421	0.0437	tfoX; DNA transformation protein and related proteins
Deciduous molars	K07394	C	1.46829e-07	1.22047e-06	0.0037	K07394; SM-20-related protein
Deciduous molars	K07403	C	3.84297e-05	4.90683e-05	0.031	nfeD; membrane-bound serine protease (ClpP class)
Deciduous molars	K07478	C	0.000559739	0.000605212	0.0406	ycaJ; putative ATPase
Deciduous molars	K07480	H	0.000224327	0.000102506	0.0033	insB; insertion element IS1 protein InsB
Deciduous molars	K07488	H	0.00048003	0.000333357	0.0487	K07488; transposase
Deciduous molars	K07491	C	0.00028358	0.000369528	0.0086	K07491; putative transposase
Deciduous molars	K07493	C	0.000114928	0.000200618	0.0031	K07493; putative transposase
Deciduous molars	K07496	C	0.000993229	0.00226405	0.0114	K07496; putative transposase
Deciduous molars	K07584	C	5.62501e-05	7.41996e-05	0.0442	ysxB; uncharacterized protein
Deciduous molars	K07645	C	0.000182175	0.000260269	0.018	qseC; two-component system, OmpR family, sensor histidine kinase QseC
Deciduous molars	K07687	C	2.35029e-06	5.36155e-06	0.0237	rcsB; two-component system, NarL family, captular synthesis response regulator RcsB
Deciduous molars	K07798	C	1.10056e-05	2.29199e-05	0.0387	cusB, silB; membrane fusion protein, copper/silver efflux system
Deciduous molars	K08077	C	3.97804e-05	5.70806e-05	0.0179	NUDT14; UDP-sugar diphosphatase
Deciduous molars	K08086	H	0.000197136	0.000160641	0.0361	fimV; pilus assembly protein FimV
Deciduous molars	K08234	H	5.76798e-05	4.00367e-05	0.0068	yaeR; glyoxylase I family protein
Deciduous molars	K08311	H	0.000101018	7.50226e-05	0.0221	nudH; putative (di)nucleoside polyphosphate hydrolase
Deciduous molars	K08591	C	0.000569385	0.000621146	0.0134	plsY; acyl phosphate:glycerol-3-phosphate acyltransferase
Deciduous molars	K08681	C	5.30322e-05	7.45583e-05	0.0269	pdxT, pdx2; pyridoxal 5'-phosphate synthase pdxT subunit
Deciduous molars	K08964	C	3.02224e-05	5.09707e-05	0.0248	mtnB; methylthioribulose-1-phosphate dehydratase
Deciduous molars	K08965	C	0	1.8864e-07	0.0331	mtnW; 2,3-diketo-5-methylthiopentyl-1-phosphate enolase
Deciduous molars	K08966	C	3.00839e-05	5.08306e-05	0.0248	mtnX; 2-hydroxy-3-keto-5-methylthiopentenyl-1-phosphate phosphatase
Deciduous molars	K09680	C	1.30572e-05	2.51709e-05	0.0447	PANK1_2_3, CAB1, coaW; type II pantothenate kinase
Deciduous molars	K09694	H	3.29031e-05	2.13193e-05	0.0426	nodJ; lipooligosaccharide transport system permease protein
Deciduous molars	K09699	H	0.000109786	8.14467e-05	0.0265	DBT, bkdB; 2-oxoisovalerate dehydrogenase E2 component (dihydrolipoyl transacylase)
Deciduous molars	K09712	C	6.65761e-05	9.18169e-05	0.0398	K09712; uncharacterized protein
Deciduous molars	K09767	H	8.63519e-05	6.37187e-05	0.0219	yajQ; cyclic-di-GMP-binding protein
Deciduous molars	K09768	C	2.11982e-05	3.56936e-05	0.0142	K09768; uncharacterized protein
Deciduous molars	K09769	C	0.000132853	0.000201798	0.0124	ymdB; 2',3'-cyclic-nucleotide 2'-phosphodiesterase
Deciduous molars	K09778	C	3.87528e-05	5.73153e-05	0.0227	lpxJ; Kdo2-lipid IVA 3' secondary acyltransferase
Deciduous molars	K09787	C	7.0558e-05	9.43235e-05	0.0418	K09787; uncharacterized protein
Deciduous molars	K09794	H	6.1476e-05	4.23436e-05	0.0416	K09794; uncharacterized protein
Deciduous molars	K09809	C	0.000259315	0.000352137	0.0165	tagF; CDP-glycerol glycerophosphotransferase
Deciduous molars	K09908	H	2.86613e-05	2.02783e-05	0.0367	K09908; uncharacterized protein
Deciduous molars	K09914	C	9.16986e-05	0.000167147	0.0084	K09914; putative lipoprotein
Deciduous molars	K09939	H	4.5952e-05	2.88192e-05	0.0049	K09939; uncharacterized protein
Deciduous molars	K09942	C	4.08713e-05	6.65895e-05	0.0125	K09942; uncharacterized protein
Deciduous molars	K09963	C	3.80457e-05	5.41839e-05	0.0426	K09963; uncharacterized protein
Deciduous molars	K09978	H	1.78366e-05	9.51507e-06	0.0113	K09978; uncharacterized protein
Deciduous molars	K10014	H	5.5568e-06	1.14951e-06	0.0026	hisJ; histidine transport system substrate-binding protein
Deciduous molars	K10022	H	3.18793e-05	1.73265e-05	0.0229	aotJ; arginine/ornithine transport system substrate-binding protein
Deciduous molars	K10025	H	1.22274e-05	6.56148e-06	0.0228	aotP; arginine/ornithine transport system ATP-binding protein
Deciduous molars	K10038	C	7.45228e-05	8.9483e-05	0.0388	glnQ; glutamine transport system ATP-binding protein
Deciduous molars	K10111	H	2.84361e-06	7.10533e-07	0.0331	malK, mtlK, thuK; multiple sugar transport system ATP-binding protein
Deciduous molars	K10679	H	0.000105897	6.74006e-05	0.0107	nfnB, nfsB; nitroreductase / dihydropteridine reductase
Deciduous molars	K10742	C	5.06606e-05	9.16784e-05	0.0358	DNA2; DNA replication ATP-dependent helicase Dna2
Deciduous molars	K10747	H	0.000360561	0.000260137	0.019	LIG1; DNA ligase 1
Deciduous molars	K10798	C	5.44837e-05	0.000110412	0.0027	PARP2_3_4; poly [ADP-ribose] polymerase 2/3/4
Deciduous molars	K10822	C	2.81391e-05	4.9425e-05	0.0152	E7.4.2.2; nonpolar-amino-acid-transporting ATPase
Deciduous molars	K10823	C	0.00149498	0.00186683	0.007	oppF; oligopeptide transport system ATP-binding protein
Deciduous molars	K11209	H	8.17195e-05	5.23627e-05	0.0212	yghU, yfcG; GSH-dependent disulfide-bond oxidoreductase
Deciduous molars	K11602	H	0.000272494	0.000209258	0.0321	mntB; manganese transport system permease protein
Deciduous molars	K11607	H	0.000109701	8.01489e-05	0.0342	sitB; manganese/iron transport system ATP-binding protein
Deciduous molars	K11621	H	6.25666e-06	2.61068e-06	0.0351	liaG; lia operon protein LiaG
Deciduous molars	K11688	H	6.15323e-05	4.19827e-05	0.036	dctP; C4-dicarboxylate-binding protein DctP
Deciduous molars	K11707	C	0.000166689	0.000204408	0.0183	troA, mntA, znuA; manganese/zinc/iron transport system substrate-binding protein
Deciduous molars	K11708	C	0.00014284	0.000183009	0.0082	troC, mntC, znuB; manganese/zinc/iron transport system permease protein
Deciduous molars	K11709	C	0.000140378	0.00017492	0.0398	troD, mntD, znuB; manganese/zinc/iron transport system permease protein
Deciduous molars	K11749	C	0.000525965	0.000581957	0.0373	rseP; regulator of sigma E protease
Deciduous molars	K11903	H	0.000100565	5.21253e-05	0.0178	hcp; type VI secretion system secreted protein Hcp
Deciduous molars	K11906	H	9.01309e-05	5.86679e-05	0.0379	vasD, lip; type VI secretion system protein VasD
Deciduous molars	K11957	C	2.81391e-05	4.9425e-05	0.0152	natA; neutral amino acid transport system ATP-binding protein
Deciduous molars	K12088	C	2.19277e-07	8.81118e-07	0.0031	cag3; cag pathogenicity island protein 3
Deciduous molars	K12263	H	5.02456e-05	3.5171e-05	0.0231	cccB; cytochrome c551
Deciduous molars	K12372	C	5.25942e-05	7.96386e-05	0.004	dppF; dipeptide transport system ATP-binding protein
Deciduous molars	K12688	C	0.000229983	0.000364656	0.0113	sphB1, nalP, ausP; autotransporter serine protease
Deciduous molars	K12710	C	2.02134e-06	4.25606e-06	0.0455	novU; C-methyltransferase
Deciduous molars	K12811	C	4.67937e-07	3.57107e-06	0.0099	DDX46, PRP5; ATP-dependent RNA helicase DDX46/PRP5
Deciduous molars	K12945	C	3.49925e-05	5.14271e-05	0.0207	nudK; GDP-mannose pyrophosphatase NudK
Deciduous molars	K12950	C	0.000186401	0.000231205	0.0491	ctpC; manganese/zinc-transporting P-type ATPase C
Deciduous molars	K12974	H	1.21313e-05	6.74864e-06	0.0167	lpxP; KDO2-lipid IV(A) palmitoleoyltransferase
Deciduous molars	K13409	H	0.000300541	0.000209279	0.0191	cvaB, mchF, raxB; ATP-binding cassette, subfamily B, bacterial CvaB/MchF/RaxB
Deciduous molars	K13677	C	3.70821e-05	5.92066e-05	0.0119	dgs, bgsA; 1,2-diacylglycerol-3-alpha-glucose alpha-1,2-glucosyltransferase
Deciduous molars	K13788	H	0.00312904	0.00293081	0.0366	pta; phosphate acetyltransferase
Deciduous molars	K13792	C	2.31933e-05	4.73066e-05	0.0072	ospG; secreted effector OspG
Deciduous molars	K13810	H	0.000126816	7.89509e-05	0.0342	tal-pgi; transaldolase / glucose-6-phosphate isomerase
Deciduous molars	K13892	C	3.99722e-05	7.00836e-05	0.0053	gsiA; glutathione transport system ATP-binding protein
Deciduous molars	K13925	H	0.000108376	6.87257e-05	0.0269	pfbA; plasmin and fibronectin-binding protein A
Deciduous molars	K13926	H	0.000231039	0.000169658	0.0064	rbbA; ribosome-dependent ATPase
Deciduous molars	K13991	C	1.89244e-06	6.59975e-06	0.0118	puhA; photosynthetic reaction center H subunit
Deciduous molars	K14067	C	3.12432e-05	5.68417e-05	0.0454	mtkA; malate-CoA ligase subunit beta
Deciduous molars	K14155	C	0.000815325	0.000941561	0.0189	patB, malY; cysteine-S-conjugate beta-lyase
Deciduous molars	K14260	H	0.000503827	0.00042002	0.0273	alaA; alanine-synthesizing transaminase
Deciduous molars	K14680	H	0.000125095	9.08241e-05	0.0361	E6.5.1.3; RNA ligase
Deciduous molars	K15354	C	1.58336e-06	8.3443e-06	0.0072	sseI, srfH; secreted effector protein SseI
Deciduous molars	K15553	H	0.000421503	0.000317713	0.0434	ssuA; sulfonate transport system substrate-binding protein
Deciduous molars	K15584	C	5.2435e-05	7.88895e-05	0.0089	nikA, cntA; nickel transport system substrate-binding protein
Deciduous molars	K15585	C	4.45938e-05	6.83529e-05	0.0127	nikB, cntB; nickel transport system permease protein
Deciduous molars	K15633	C	0.000305949	0.000462149	0.0497	gpmI; 2,3-bisphosphoglycerate-independent phosphoglycerate mutase
Deciduous molars	K15777	H	0.000119185	8.30782e-05	0.0428	DOPA; 4,5-DOPA dioxygenase extradiol
Deciduous molars	K15783	C	2.81391e-05	4.9425e-05	0.0152	doeA; ectoine hydrolase
Deciduous molars	K15986	C	0.000118515	0.000154183	0.0304	ppaC; manganese-dependent inorganic pyrophosphatase
Deciduous molars	K16131	C	0	2.97234e-06	0.0212	mcyB; microcystin synthetase protein McyB
Deciduous molars	K16246	H	5.39553e-06	1.58468e-06	0.0182	dmpP, poxF, tomA5; phenol/toluene 2-monooxygenase (NADH) P5/A5
Deciduous molars	K16254	C	1.0969e-06	2.75625e-06	0.0297	mxaJ; mxaJ protein
Deciduous molars	K16568	C	7.47513e-06	1.45027e-05	0.0304	exoZ; exopolysaccharide production protein ExoZ
Deciduous molars	K16876	C	0	1.6802e-07	0.002	hmfD; 2-furoate---CoA ligase
Deciduous molars	K16950	C	3.61358e-05	6.12166e-05	0.0076	asrA; anaerobic sulfite reductase subunit A
Deciduous molars	K16951	C	4.63615e-05	7.45766e-05	0.009	asrB; anaerobic sulfite reductase subunit B
Deciduous molars	K17073	C	0.000160552	0.000215863	0.0279	lysX1; putative lysine transport system substrate-binding protein
Deciduous molars	K17074	C	0.000211006	0.000278303	0.0453	lysX2; putative lysine transport system permease protein
Deciduous molars	K17463	C	1.23132e-07	8.32297e-07	0.0034	dgaF; 2-dehydro-3-deoxy-phosphogluconate aldolase
Deciduous molars	K17758	C	0.000476798	0.000520136	0.0107	nnrD; ADP-dependent NAD(P)H-hydrate dehydratase
Deciduous molars	K17869	C	2.53372e-05	4.23738e-05	0.0086	nox2; NADH oxidase (H2O-forming)
Deciduous molars	K18206	C	2.02911e-06	6.40632e-06	0.0048	hypBA2; beta-L-arabinobiosidase
Deciduous molars	K18244	H	4.95317e-05	3.69853e-05	0.0297	mmgC; acyl-CoA dehydrogenase
Deciduous molars	K18687	C	1.43395e-05	2.39709e-05	0.0402	fadD3; HIP---CoA ligase
Deciduous molars	K18697	C	6.27301e-05	8.79244e-05	0.0187	pgpC; phosphatidylglycerophosphatase C
Deciduous molars	K19285	C	6.76517e-05	8.19831e-05	0.0259	nfrA1; FMN reductase (NADPH)
Deciduous molars	K19286	C	0.000147317	0.000165162	0.0323	nfrA2; FMN reductase [NAD(P)H]
Deciduous molars	K19292	H	8.20947e-06	3.30914e-06	0.0362	algK; alginate biosynthesis protein AlgK
Deciduous molars	K19713	H	2.01137e-05	1.18408e-05	0.0042	tsdA; thiosulfate dehydrogenase
Deciduous molars	K19745	C	0	1.45148e-07	0.007	acuI; acrylyl-CoA reductase (NADPH)
Deciduous molars	K19965	C	1.48588e-05	2.81521e-05	0.0027	folQ; dihydroneopterin triphosphate pyrophosphohydrolase
Deciduous molars	K20140	C	9.81365e-05	0.000136256	0.0442	cfiA; 2-oxoglutarate carboxylase large subunit
Deciduous molars	K20207	C	6.16201e-08	7.84884e-07	0.0174	gpx; hydroperoxy fatty acid reductase
Deciduous molars	K20379	C	1.59257e-05	3.06799e-05	0.006	cad; sex pheromone cAD1
Deciduous molars	K20427	C	2.88327e-05	5.64293e-05	0.0056	acbR, vldB; valienol-1-phosphate guanylyltransferase
Deciduous molars	K20627	C	1.07641e-07	9.17646e-07	0.0006	lcdB; lactoyl-CoA dehydratase subunit beta
Deciduous molars	K20952	H	3.3192e-06	1.03056e-06	0.0475	rbmC; rugosity and biofilm structure modulator C
Deciduous molars	K20971	C	1.07447e-06	2.72305e-06	0.0049	ladS; two-component system, sensor histidine kinase LadS
Deciduous molars	K21007	H	6.24895e-05	4.25557e-05	0.0443	pelB; polysaccharide biosynthesis protein PelB
Deciduous molars	K21025	H	2.07076e-05	1.23746e-05	0.0453	fimX; multidomain signaling protein FimX
Deciduous molars	K21060	H	3.01941e-05	1.26976e-05	0.0207	lhpB; D-hydroxyproline dehydrogenase
Deciduous molars	K21365	C	7.12854e-07	6.60128e-06	0.0008	wbnH, wbiN; O86/O127-antigen biosynthesis alpha-1,3-N-acetylgalactosaminyltransferase
Deciduous molars	K21463	C	1.91703e-06	3.8652e-06	0.0437	tcaA; membrane-associated protein TcaA
Deciduous molars	K21621	H	1.38346e-05	6.89786e-06	0.0093	fk; tagatose kinase
Deciduous molars	K21750	C	2.76758e-06	6.09319e-06	0.0342	E2.7.7.92; 3-deoxy-D-glycero-D-galacto-nononate cytidylyltransferase
Deciduous molars	K21818	H	5.15169e-07	0	0.0463	cypD; cypemycin cysteine dehydrogenase (decarboxylating)
Deciduous molars	K22003	H	8.37297e-07	0	0.0393	ais; aconitate Delta-isomerase
Deciduous molars	K22025	H	9.69571e-06	6.34173e-06	0.0405	denD; D-erythronate 2-dehydrogenase
Deciduous molars	K22083	C	0	1.04825e-07	0.0006	mgsC; methylamine---glutamate N-methyltransferase subunit C
Deciduous molars	K22212	C	7.88673e-05	0.000114396	0.0114	mleA, mleS; malolactic enzyme
Deciduous molars	K22253	C	2.35635e-05	4.57327e-05	0.0252	mta; glucan 1,4-alpha-maltotetraohydrolase
Deciduous molars	K22307	C	2.71359e-06	9.05942e-06	0.0363	E3.2.1.204; 1,3-alpha-isomaltosidase
Deciduous molars	K22341	C	1.54412e-06	3.71456e-06	0.007	fdhF2; formate dehydrogenase (NAD+, ferredoxin) subunit
The first permanent molars	K00009	H	0.000231979	0.000159782	0.0329	mtlD; mannitol-1-phosphate 5-dehydrogenase
The first permanent molars	K00011	H	3.30307e-05	1.33585e-05	0.0163	AKR1B; aldehyde reductase
The first permanent molars	K00016	H	0.00187842	0.0016472	0.0237	LDH, ldh; L-lactate dehydrogenase
The first permanent molars	K00024	H	0.00255813	0.0020802	0.009	mdh; malate dehydrogenase
The first permanent molars	K00041	H	5.84754e-05	2.83448e-05	0.0056	uxaB; tagaturonate reductase
The first permanent molars	K00096	H	0.00012775	5.23344e-05	0.0288	araM, egsA; glycerol-1-phosphate dehydrogenase [NAD(P)+]
The first permanent molars	K00101	H	0.000218	0.000146346	0.036	lldD; L-lactate dehydrogenase (cytochrome)
The first permanent molars	K00111	H	0.00027756	0.00021271	0.041	glpA, glpD; glycerol-3-phosphate dehydrogenase
The first permanent molars	K00132	H	2.87149e-05	1.00317e-05	0.0245	E1.2.1.10; acetaldehyde dehydrogenase (acetylating)
The first permanent molars	K00324	H	0.00015467	0.00010134	0.0299	pntA; H+-translocating NAD(P) transhydrogenase subunit alpha
The first permanent molars	K00325	H	0.000129952	8.51354e-05	0.0297	pntB; H+-translocating NAD(P) transhydrogenase subunit beta
The first permanent molars	K00344	H	0.000276565	0.000155995	0.0112	qor, CRYZ; NADPH:quinone reductase
The first permanent molars	K00367	H	5.13556e-05	2.57746e-05	0.0039	narB; ferredoxin-nitrate reductase
The first permanent molars	K00440	H	1.02453e-06	3.2773e-07	0.0483	frhA; coenzyme F420 hydrogenase subunit alpha
The first permanent molars	K00456	C	0	1.07315e-06	0.0286	CDO1; cysteine dioxygenase
The first permanent molars	K00558	C	0.00153041	0.00186363	0.0313	DNMT1, dcm; DNA (cytosine-5)-methyltransferase 1
The first permanent molars	K00588	C	0.000677643	0.00074251	0.0487	E2.1.1.104; caffeoyl-CoA O-methyltransferase
The first permanent molars	K00602	H	0.00187452	0.00176211	0.0289	purH; phosphoribosylaminoimidazolecarboxamide formyltransferase / IMP cyclohydrolase
The first permanent molars	K00604	C	0.00112181	0.00119485	0.048	MTFMT, fmt; methionyl-tRNA formyltransferase
The first permanent molars	K00612	H	0.000146192	0.000109221	0.0362	nodU; carbamoyltransferase
The first permanent molars	K00615	C	0.00277914	0.0030332	0.0458	E2.2.1.1, tktA, tktB; transketolase
The first permanent molars	K00651	C	0.000325315	0.000409963	0.0375	metA; homoserine O-succinyltransferase/O-acetyltransferase
The first permanent molars	K00656	C	0.00173626	0.00208228	0.0113	E2.3.1.54, pflD; formate C-acetyltransferase
The first permanent molars	K00658	H	0.000878031	0.000639053	0.0115	DLST, sucB; 2-oxoglutarate dehydrogenase E2 component (dihydrolipoamide succinyltransferase)
The first permanent molars	K00661	C	0.000370407	0.000428195	0.0017	maa; maltose O-acetyltransferase
The first permanent molars	K00728	H	0.000269157	0.000185423	0.0325	POMT, pmt; dolichyl-phosphate-mannose-protein mannosyltransferase
The first permanent molars	K00761	H	0.000325984	0.000306027	0.0428	upp, UPRT; uracil phosphoribosyltransferase
The first permanent molars	K00793	C	0.000252401	0.000272446	0.0096	ribE, RIB5; riboflavin synthase
The first permanent molars	K00800	C	0.000887895	0.000939475	0.0379	aroA; 3-phosphoshikimate 1-carboxyvinyltransferase
The first permanent molars	K00812	C	0.00308094	0.00372616	0.043	aspB; aspartate aminotransferase
The first permanent molars	K00826	H	0.00271322	0.00239633	0.0023	E2.6.1.42, ilvE; branched-chain amino acid aminotransferase
The first permanent molars	K00833	C	0.000202723	0.000247959	0.0194	bioA; adenosylmethionine---8-amino-7-oxononanoate aminotransferase
The first permanent molars	K00932	C	4.88785e-07	4.91697e-06	0.026	tdcD; propionate kinase
The first permanent molars	K00986	C	0.000219963	0.000284529	0.0112	ltrA; RNA-directed DNA polymerase
The first permanent molars	K01079	H	0.000525772	0.000449445	0.0418	serB, PSPH; phosphoserine phosphatase
The first permanent molars	K01081	H	0.0011582	0.000933097	0.0081	E3.1.3.5; 5'-nucleotidase
The first permanent molars	K01130	C	2.16711e-05	3.62385e-05	0.018	E3.1.6.1; arylsulfatase
The first permanent molars	K01184	C	2.8164e-08	5.00056e-07	0.0105	E3.2.1.15; polygalacturonase
The first permanent molars	K01205	C	0.000134545	0.000208166	0.0381	NAGLU; alpha-N-acetylglucosaminidase
The first permanent molars	K01252	H	6.57925e-05	3.96053e-05	0.0114	entB, dhbB, vibB, mxcF; bifunctional isochorismate lyase / aryl carrier protein
The first permanent molars	K01312	H	4.3505e-06	0	0.0459	PRSS1_2_3; trypsin
The first permanent molars	K01318	H	9.55752e-05	4.73928e-05	0.0015	sspA; glutamyl endopeptidase
The first permanent molars	K01354	H	0.000489625	0.000293379	0	ptrB; oligopeptidase B
The first permanent molars	K01427	H	4.23858e-05	2.60842e-05	0.0247	URE; urease
The first permanent molars	K01468	H	0.000138186	0.000108674	0.0053	hutI, AMDHD1; imidazolonepropionase
The first permanent molars	K01624	C	0.00226519	0.00242033	0.0165	FBA, fbaA; fructose-bisphosphate aldolase, class II
The first permanent molars	K01625	H	0.000246004	0.000184767	0.0421	eda; 2-dehydro-3-deoxyphosphogluconate aldolase / (4S)-4-hydroxy-2-oxoglutarate aldolase
The first permanent molars	K01658	C	0.00122919	0.00134992	0.0027	trpG; anthranilate synthase component II
The first permanent molars	K01677	C	0.000371601	0.000478795	0.0338	E4.2.1.2AA, fumA; fumarate hydratase subunit alpha
The first permanent molars	K01678	C	0.000451168	0.000578688	0.0408	E4.2.1.2AB, fumB; fumarate hydratase subunit beta
The first permanent molars	K01692	H	0.0011205	0.000812347	0.0288	paaF, echA; enoyl-CoA hydratase
The first permanent molars	K01719	C	0.000369784	0.000421319	0.0028	hemD, UROS; uroporphyrinogen-III synthase
The first permanent molars	K01728	C	5.19792e-05	8.5823e-05	0.0416	pel; pectate lyase
The first permanent molars	K01768	H	0.00175316	0.00150063	0.004	E4.6.1.1; adenylate cyclase
The first permanent molars	K01772	H	0.000513402	0.000414091	0.0208	hemH, FECH; protoporphyrin/coproporphyrin ferrochelatase
The first permanent molars	K01795	H	0.000201705	0.000134745	0.0239	algG; mannuronan 5-epimerase
The first permanent molars	K01802	H	0.00114713	0.00104761	0.0066	E5.2.1.8; peptidylprolyl isomerase
The first permanent molars	K01818	H	0.000129262	9.10712e-05	0.0323	fucI; L-fucose/D-arabinose isomerase
The first permanent molars	K01991	C	0.000566876	0.000659606	0.0161	wza, gfcE; polysaccharide biosynthesis/export protein
The first permanent molars	K02101	H	3.96563e-05	1.3915e-05	0.0234	araL; arabinose operon protein AraL
The first permanent molars	K02160	C	0.00106273	0.00118894	0.0414	accB, bccP; acetyl-CoA carboxylase biotin carboxyl carrier protein
The first permanent molars	K02190	C	0.000188391	0.000244853	0.047	cbiK; sirohydrochlorin cobaltochelatase
The first permanent molars	K02193	H	0.000147539	0.000116441	0.0127	ccmA; heme exporter protein A
The first permanent molars	K02228	H	4.44493e-05	2.33098e-05	0.0063	cobF; precorrin-6A synthase
The first permanent molars	K02289	H	4.72181e-05	2.77472e-05	0.0202	cpcF; phycocyanobilin lyase subunit beta
The first permanent molars	K02334	C	6.98274e-05	0.000161829	0.0364	dpo; DNA polymerase bacteriophage-type
The first permanent molars	K02343	C	0.00257028	0.002737	0.0026	dnaX; DNA polymerase III subunit gamma/tau
The first permanent molars	K02441	H	3.05461e-05	2.1973e-05	0.0276	glpG; GlpG protein
The first permanent molars	K02502	C	0.000194275	0.000256441	0.0111	hisZ; ATP phosphoribosyltransferase regulatory subunit
The first permanent molars	K02591	C	1.894e-05	4.11026e-05	0.0123	nifK; nitrogenase molybdenum-iron protein beta chain
The first permanent molars	K02612	H	0.000183686	0.00015394	0.0256	paaD; ring-1,2-phenylacetyl-CoA epoxidase subunit PaaD
The first permanent molars	K02658	H	0.000105812	5.74856e-05	0.0292	pilH; twitching motility two-component system response regulator PilH
The first permanent molars	K02660	H	0.000196531	0.000138194	0.0344	pilJ; twitching motility protein PilJ
The first permanent molars	K02719	C	8.9584e-06	1.17362e-05	0.0358	psbU; photosystem II PsbU protein
The first permanent molars	K02746	H	2.64133e-05	1.45246e-05	0.0295	agaW; N-acetylgalactosamine PTS system EIIC component
The first permanent molars	K02760	C	0.000186446	0.000239166	0.0475	celA, chbB; cellobiose PTS system EIIB component
The first permanent molars	K02815	C	1.95682e-05	2.55937e-05	0.0444	sorM, sorD; sorbose PTS system EIID component
The first permanent molars	K02897	H	0.000242337	0.000207956	0.0094	RP-L25, rplY; large subunit ribosomal protein L25
The first permanent molars	K03075	H	0.000711575	0.000663027	0.0403	secG; preprotein translocase subunit SecG
The first permanent molars	K03270	C	0.000202835	0.000235372	0.0127	kdsC; 3-deoxy-D-manno-octulosonate 8-phosphate phosphatase (KDO 8-P phosphatase)
The first permanent molars	K03271	C	0.000168549	0.000196868	0.039	gmhA, lpcA; D-sedoheptulose 7-phosphate isomerase
The first permanent molars	K03272	C	0.000329662	0.000397758	0.0176	gmhC, hldE, waaE, rfaE; D-beta-D-heptose 7-phosphate kinase / D-beta-D-heptose 1-phosphate adenosyltransferase
The first permanent molars	K03316	H	0.00057442	0.000486094	0.0059	TC.CPA1; monovalent cation:H+ antiporter, CPA1 family
The first permanent molars	K03394	H	0.000276789	0.000240881	0.0161	cobI-cbiL; precorrin-2/cobalt-factor-2 C20-methyltransferase
The first permanent molars	K03433	C	0	3.24453e-07	0.0073	psmB, prcB; proteasome beta subunit
The first permanent molars	K03566	H	0.000313034	0.000269936	0.0482	gcvA; LysR family transcriptional regulator, glycine cleavage system transcriptional activator
The first permanent molars	K03630	C	0.000297394	0.000328351	0.0314	radC; DNA repair protein RadC
The first permanent molars	K03635	H	0.000535015	0.000367473	0.0043	MOCS2B, moaE; molybdopterin synthase catalytic subunit
The first permanent molars	K03644	H	0.000399694	0.000324383	0.0068	lipA, LIAS, LIP1, LIP5; lipoyl synthase
The first permanent molars	K03736	H	7.70158e-05	4.92073e-05	0.0122	eutC; ethanolamine ammonia-lyase small subunit
The first permanent molars	K03749	H	0.000331038	0.000296999	0.0403	dedD; DedD protein
The first permanent molars	K03823	C	0.000258558	0.000315713	0.023	pat, bar; phosphinothricin acetyltransferase
The first permanent molars	K03831	H	0.00019933	0.000161738	0.0327	mogA; molybdopterin adenylyltransferase
The first permanent molars	K03840	H	1.26003e-05	5.57051e-06	0.0344	fldB; flavodoxin II
The first permanent molars	K03969	H	0.000243723	0.000192762	0.0297	pspA; phage shock protein A
The first permanent molars	K04035	H	0.000138562	9.48046e-05	0.0232	E1.14.13.81, acsF, chlE; magnesium-protoporphyrin IX monomethyl ester (oxidative) cyclase
The first permanent molars	K04040	H	1.0142e-06	0	0.0255	chlG, bchG; chlorophyll/bacteriochlorophyll a synthase
The first permanent molars	K04068	C	0.000381834	0.000438933	0.0043	nrdG; anaerobic ribonucleoside-triphosphate reductase activating protein
The first permanent molars	K04077	H	0.00351501	0.00328621	0.0018	groEL, HSPD1; chaperonin GroEL
The first permanent molars	K05351	C	3.41272e-06	6.73916e-06	0.0032	E1.1.1.9; D-xylulose reductase
The first permanent molars	K05522	H	0.000152551	9.86116e-05	0.0358	nei; endonuclease VIII
The first permanent molars	K05524	H	9.72063e-05	7.78232e-05	0.0409	fdxA; ferredoxin
The first permanent molars	K05710	H	3.54315e-05	1.28373e-05	0.0108	hcaC; 3-phenylpropionate/trans-cinnamate dioxygenase ferredoxin component
The first permanent molars	K05796	C	1.29363e-07	1.06609e-06	0.0277	hydN; electron transport protein HydN
The first permanent molars	K05847	H	0.000301822	0.000243702	0.0182	opuA; osmoprotectant transport system ATP-binding protein
The first permanent molars	K05882	H	5.48573e-05	3.09386e-05	0.0414	E1.1.1.91; aryl-alcohol dehydrogenase (NADP+)
The first permanent molars	K05887	C	1.50946e-07	9.95358e-07	0.0124	ydiB; quinate/shikimate dehydrogenase
The first permanent molars	K05967	C	4.69946e-06	1.06196e-05	0.0286	K05967; uncharacterized protein
The first permanent molars	K05989	C	7.90765e-05	0.0001454	0.0135	ramA; alpha-L-rhamnosidase
The first permanent molars	K06027	C	3.01852e-05	6.4147e-05	0.024	NSF, SEC18; vesicle-fusing ATPase
The first permanent molars	K06074	H	1.20938e-05	4.53344e-06	0.0396	btuD; vitamin B12 transport system ATP-binding protein
The first permanent molars	K06079	C	5.01043e-05	6.38177e-05	0.0467	cutF, nlpE; copper homeostasis protein (lipoprotein)
The first permanent molars	K06221	H	0.000168611	0.000135203	0.0421	dkgA; 2,5-diketo-D-gluconate reductase A
The first permanent molars	K06888	H	7.41003e-05	3.03098e-05	0.0009	K06888; uncharacterized protein
The first permanent molars	K06902	H	0.000159912	0.000116518	0.0468	UMF1; MFS transporter, UMF1 family
The first permanent molars	K06996	H	0.000119976	8.14564e-05	0.0218	K06996; uncharacterized protein
The first permanent molars	K07030	C	0.000214237	0.000251051	0.0446	K07030; uncharacterized protein
The first permanent molars	K07071	H	0.000110341	6.41466e-05	0.003	K07071; uncharacterized protein
The first permanent molars	K07105	C	5.63964e-05	7.64201e-05	0.0279	K07105; uncharacterized protein
The first permanent molars	K07112	H	0.000123974	8.95098e-05	0.0377	K07112; uncharacterized protein
The first permanent molars	K07273	C	0.000218214	0.000307929	0.0094	acm; lysozyme
The first permanent molars	K07465	H	0.000257124	0.000184192	0.01	K07465; putative RecB family exonuclease
The first permanent molars	K07478	C	0.000560785	0.000600706	0.0437	ycaJ; putative ATPase
The first permanent molars	K07491	C	0.000303369	0.00047035	0.0009	K07491; putative transposase
The first permanent molars	K07493	C	0.000111791	0.000175946	0.0379	K07493; putative transposase
The first permanent molars	K07496	C	0.00159829	0.00289322	0.0414	K07496; putative transposase
The first permanent molars	K07504	H	0.000106044	7.02909e-05	0.0476	K07504; predicted type IV restriction endonuclease
The first permanent molars	K07653	H	0.000262869	0.000176758	0.014	mprB; two-component system, OmpR family, sensor histidine kinase MprB
The first permanent molars	K07654	H	0.000151485	0.000104122	0.0181	mtrB; two-component system, OmpR family, sensor histidine kinase MtrB
The first permanent molars	K07787	C	1.25816e-05	2.04106e-05	0.0431	cusA, silA; copper/silver efflux system protein
The first permanent molars	K07798	C	1.63316e-05	2.90949e-05	0.0118	cusB, silB; membrane fusion protein, copper/silver efflux system
The first permanent molars	K08296	H	0.000103778	7.16528e-05	0.0226	sixA; phosphohistidine phosphatase
The first permanent molars	K08591	C	0.000575625	0.000664611	0.0268	plsY; acyl phosphate:glycerol-3-phosphate acyltransferase
The first permanent molars	K08697	H	7.95653e-06	1.50722e-06	0.0483	ccmL; carbon dioxide concentrating mechanism protein CcmL
The first permanent molars	K08906	H	3.06797e-06	1.63892e-06	0.0257	petJ; cytochrome c6
The first permanent molars	K08965	C	0	2.69314e-07	0.0049	mtnW; 2,3-diketo-5-methylthiopentyl-1-phosphate enolase
The first permanent molars	K08996	H	7.85143e-05	4.81122e-05	0.0373	yagU; putative membrane protein
The first permanent molars	K09009	H	9.98715e-05	6.43388e-05	0.0205	K09009; uncharacterized protein
The first permanent molars	K09022	C	0.000235786	0.000262736	0.0054	ridA, tdcF, RIDA; 2-iminobutanoate/2-iminopropanoate deaminase
The first permanent molars	K09160	H	1.90307e-05	1.13338e-05	0.0322	K09160; uncharacterized protein
The first permanent molars	K09472	H	3.44963e-06	6.74103e-07	0.0062	puuC, aldH; 4-(gamma-glutamylamino)butanal dehydrogenase
The first permanent molars	K09474	C	0.000144128	0.000190081	0.0345	phoN; acid phosphatase (class A)
The first permanent molars	K09694	H	2.22178e-05	9.59275e-06	0.0454	nodJ; lipooligosaccharide transport system permease protein
The first permanent molars	K09703	H	1.72611e-05	5.26965e-06	0.0451	K09703; uncharacterized protein
The first permanent molars	K09767	H	8.34876e-05	7.15264e-05	0.0113	yajQ; cyclic-di-GMP-binding protein
The first permanent molars	K09859	H	3.07166e-06	2.18152e-06	0.0311	K09859; uncharacterized protein
The first permanent molars	K09954	H	1.86399e-05	1.38055e-05	0.0247	K09954; uncharacterized protein
The first permanent molars	K09978	H	1.44205e-05	6.03842e-06	0.011	K09978; uncharacterized protein
The first permanent molars	K10012	C	4.76777e-05	8.1047e-05	0.0275	arnC, pmrF; undecaprenyl-phosphate 4-deoxy-4-formamido-L-arabinose transferase
The first permanent molars	K10016	H	1.14594e-05	4.73423e-06	0.0334	hisQ; histidine transport system permease protein
The first permanent molars	K10024	H	1.14594e-05	4.73423e-06	0.0334	aotQ; arginine/ornithine transport system permease protein
The first permanent molars	K10025	H	8.95448e-06	3.8277e-06	0.0397	aotP; arginine/ornithine transport system ATP-binding protein
The first permanent molars	K10237	H	7.52639e-05	5.17551e-05	0.0475	thuF, sugA; trehalose/maltose transport system permease protein
The first permanent molars	K10823	C	0.00158966	0.00194116	0.0103	oppF; oligopeptide transport system ATP-binding protein
The first permanent molars	K10831	H	2.94964e-05	7.15342e-06	0.0094	tauB; taurine transport system ATP-binding protein
The first permanent molars	K11601	H	0.000208377	0.000142309	0.0134	mntC; manganese transport system substrate-binding protein
The first permanent molars	K11602	H	0.000254604	0.000165149	0.0051	mntB; manganese transport system permease protein
The first permanent molars	K11603	H	0.000195977	0.00010732	0.007	mntA; manganese transport system ATP-binding protein
The first permanent molars	K11604	H	0.000104188	7.11547e-05	0.0134	sitA; manganese/iron transport system substrate-binding protein
The first permanent molars	K11607	H	0.00011471	6.49652e-05	0.0036	sitB; manganese/iron transport system ATP-binding protein
The first permanent molars	K11688	H	4.59786e-05	2.73588e-05	0.0416	dctP; C4-dicarboxylate-binding protein DctP
The first permanent molars	K11704	H	0.000104188	7.11547e-05	0.0134	mtsA; iron/zinc/manganese/copper transport system substrate-binding protein
The first permanent molars	K11752	C	0.000594155	0.0006552	0.0311	ribD; diaminohydroxyphosphoribosylaminopyrimidine deaminase / 5-amino-6-(5-phosphoribosylamino)uracil reductase
The first permanent molars	K11952	H	1.54489e-05	4.56709e-06	0.0179	cmpC; bicarbonate transport system ATP-binding protein
The first permanent molars	K11953	H	1.43654e-05	3.40325e-06	0.0073	cmpD; bicarbonate transport system ATP-binding protein
The first permanent molars	K12503	H	0.000135481	8.9716e-05	0.0096	E2.5.1.68; short-chain Z-isoprenyl diphosphate synthase
The first permanent molars	K12661	C	0	1.59057e-07	0.0298	LRA3, rhmD; L-rhamnonate dehydratase
The first permanent molars	K12974	H	9.70037e-06	3.79262e-06	0.0225	lpxP; KDO2-lipid IV(A) palmitoleoyltransferase
The first permanent molars	K13063	H	2.81076e-05	3.2781e-06	0.0116	phzE; 2-amino-4-deoxychorismate synthase
The first permanent molars	K13356	H	0.000120324	4.55657e-05	0.0049	FAR; alcohol-forming fatty acyl-CoA reductase
The first permanent molars	K13409	H	0.000242814	0.000138413	0.0142	cvaB, mchF, raxB; ATP-binding cassette, subfamily B, bacterial CvaB/MchF/RaxB
The first permanent molars	K13540	H	4.30965e-05	2.33937e-05	0.0396	cobIJ; precorrin-2 C20-methyltransferase / precorrin-3B C17-methyltransferase
The first permanent molars	K13580	H	3.98638e-05	2.25219e-05	0.033	K13580; magnesium chelatase subunit ChlD-like protein
The first permanent molars	K13789	C	0.00028748	0.000318251	0.0288	GGPS; geranylgeranyl diphosphate synthase, type II
The first permanent molars	K13950	H	0.000414285	0.000321068	0.0359	pabAB; para-aminobenzoate synthetase
The first permanent molars	K13979	H	0.00013048	8.29481e-05	0.0374	yahK; alcohol dehydrogenase (NADP+)
The first permanent molars	K13991	C	2.81292e-06	8.78445e-06	0.0081	puhA; photosynthetic reaction center H subunit
The first permanent molars	K14086	C	9.33775e-07	3.66829e-06	0.0082	echA; ech hydrogenase subunit A
The first permanent molars	K14087	C	4.27503e-07	1.527e-06	0.0085	echB; ech hydrogenase subunit B
The first permanent molars	K14126	H	1.02453e-06	3.2773e-07	0.0483	mvhA, vhuA, vhcA; F420-non-reducing hydrogenase large subunit
The first permanent molars	K14337	H	0.000110559	6.62012e-05	0.0135	mptA; alpha-1,6-mannosyltransferase
The first permanent molars	K14339	H	0.000110559	6.62012e-05	0.0135	mptB; alpha-1,6-mannosyltransferase
The first permanent molars	K14956	H	4.47647e-05	2.12248e-05	0.0052	esxA, esat6; 6 kDa early secretory antigenic target
The first permanent molars	K15497	H	0.000124631	8.83706e-05	0.0438	wtpC; molybdate/tungstate transport system ATP-binding protein
The first permanent molars	K15521	H	6.55201e-05	3.87027e-05	0.0047	mshA; D-inositol-3-phosphate glycosyltransferase
The first permanent molars	K15525	H	7.13354e-05	3.58069e-05	0.0031	mshB; N-acetyl-1-D-myo-inositol-2-amino-2-deoxy-alpha-D-glucopyranoside deacetylase
The first permanent molars	K15536	H	7.0947e-07	9.36361e-08	0.002	cybC; soluble cytochrome b562
The first permanent molars	K15553	H	0.000391855	0.000288087	0.0479	ssuA; sulfonate transport system substrate-binding protein
The first permanent molars	K15576	H	2.89608e-05	9.09849e-06	0.0122	nrtA, nasF, cynA; nitrate/nitrite transport system substrate-binding protein
The first permanent molars	K15577	H	3.07951e-05	1.10291e-05	0.0401	nrtB, nasE, cynB; nitrate/nitrite transport system permease protein
The first permanent molars	K15578	H	3.08978e-05	9.13419e-06	0.0179	nrtC, nasD; nitrate/nitrite transport system ATP-binding protein
The first permanent molars	K15579	H	2.87309e-05	6.8065e-06	0.0073	nrtD, cynD; nitrate/nitrite transport system ATP-binding protein
The first permanent molars	K15583	C	0.000898073	0.00113495	0.0044	oppD; oligopeptide transport system ATP-binding protein
The first permanent molars	K15598	H	2.16071e-05	9.60302e-06	0.0083	thiY; putative hydroxymethylpyrimidine transport system substrate-binding protein
The first permanent molars	K15780	H	0.000413736	0.000349326	0.0036	tilS-hprT; bifunctional protein TilS/HprT
The first permanent molars	K16131	C	0	1.62533e-06	0.0403	mcyB; microcystin synthetase protein McyB
The first permanent molars	K16148	H	0.000117436	7.66135e-05	0.0297	glgM; alpha-maltose-1-phosphate synthase
The first permanent molars	K16227	H	7.21799e-07	1.36885e-07	0.0164	gplH; glycopeptidolipid biosynthesis protein
The first permanent molars	K16246	H	2.7325e-06	5.36825e-07	0.0126	dmpP, poxF, tomA5; phenol/toluene 2-monooxygenase (NADH) P5/A5
The first permanent molars	K16566	C	4.56617e-05	7.86336e-05	0.0366	exoY; exopolysaccharide production protein ExoY
The first permanent molars	K16653	H	5.88475e-05	3.47193e-05	0.0174	dprE1; decaprenylphospho-beta-D-ribofuranose 2-oxidase
The first permanent molars	K16707	C	5.38149e-05	8.3362e-05	0.0284	amsG; UDP-galactose-lipid carrier transferase
The first permanent molars	K16712	C	5.22102e-06	1.23205e-05	0.0066	epsE; EPS I polysaccharide export inner membrane protein EpsE
The first permanent molars	K16845	C	2.41552e-06	4.50514e-06	0.0215	suyA; (2R)-sulfolactate sulfo-lyase subunit alpha
The first permanent molars	K16846	C	1.85974e-06	4.1635e-06	0.0099	suyB; (2R)-sulfolactate sulfo-lyase subunit beta
The first permanent molars	K16876	C	0	3.81634e-07	0.0026	hmfD; 2-furoate---CoA ligase
The first permanent molars	K17073	C	0.000186836	0.00025124	0.0461	lysX1; putative lysine transport system substrate-binding protein
The first permanent molars	K17215	H	4.55271e-05	2.64194e-05	0.0243	K17215; inositol transport system ATP-binding protein
The first permanent molars	K17490	H	4.27877e-05	2.61656e-05	0.0322	E2.1.3.1-1.3S; methylmalonyl-CoA carboxyltransferase 1.3S subunit
The first permanent molars	K17828	C	0.000482961	0.000504335	0.0435	pyrDI; dihydroorotate dehydrogenase (NAD+) catalytic subunit
The first permanent molars	K17898	H	2.93723e-05	1.69122e-05	0.0404	oraE; D-ornithine 4,5-aminomutase subunit beta
The first permanent molars	K18121	H	2.15265e-05	7.63449e-06	0.0202	GLYR; glyoxylate/succinic semialdehyde reductase
The first permanent molars	K18455	H	5.86323e-05	3.30631e-05	0.0056	mca; mycothiol S-conjugate amidase
The first permanent molars	K18558	H	5.13556e-05	2.57746e-05	0.0039	frdC; NADH-dependent fumarate reductase subunit C
The first permanent molars	K18674	H	8.56158e-05	5.14904e-05	0.0208	GALK2; N-acetylgalactosamine kinase
The first permanent molars	K18917	H	4.26438e-05	2.4853e-05	0.0312	mrx1; mycoredoxin
The first permanent molars	K19267	H	0.000161244	0.000133543	0.0374	qorB; NAD(P)H dehydrogenase (quinone)
The first permanent molars	K19285	C	6.08101e-05	8.14541e-05	0.0251	nfrA1; FMN reductase (NADPH)
The first permanent molars	K19355	C	5.26964e-05	6.75724e-05	0.0138	MAN; mannan endo-1,4-beta-mannosidase
The first permanent molars	K19551	C	4.66771e-07	1.68635e-06	0.0061	pelC; pectate lyase C
The first permanent molars	K19965	C	1.76217e-05	2.78796e-05	0.041	folQ; dihydroneopterin triphosphate pyrophosphohydrolase
The first permanent molars	K19971	H	0.000104188	7.11547e-05	0.0134	psaA, scaA; manganese/zinc transport system substrate-binding protein
The first permanent molars	K19975	H	0.000122676	9.06363e-05	0.0398	mntC; manganese transport system substrate-binding protein
The first permanent molars	K20023	C	2.38833e-07	1.25309e-06	0.0118	talrD-galrD; L-talarate/galactarate dehydratase
The first permanent molars	K20261	H	3.52062e-05	1.00285e-05	0.0454	phzD; trans-2,3-dihydro-3-hydroxyanthranilic acid synthase
The first permanent molars	K20484	H	0.000284904	0.000162281	0.0096	nisC, spaC, epiC; lantibiotic biosynthesis protein
The first permanent molars	K20509	C	5.96914e-07	1.63508e-06	0.0184	madB, oadB, gcdB, mmdB; carboxybiotin decarboxylase
The first permanent molars	K20626	C	1.60089e-07	9.64226e-07	0.0351	lcdA; lactoyl-CoA dehydratase subunit alpha
The first permanent molars	K20832	H	3.53453e-05	1.43209e-05	0.0193	EN3GAL; galactan endo-beta-1,3-galactanase
The first permanent molars	K20866	H	0.000129042	9.10106e-05	0.0001	yihX; glucose-1-phosphatase
The first permanent molars	K20901	H	5.08493e-05	2.09244e-05	0.0414	lerK; L-erythrulose 1-kinase
The first permanent molars	K21089	C	2.95425e-08	5.42701e-07	0.0366	mlrA; MerR family transcriptional regulator, activator of the csg genes
The first permanent molars	K21142	H	0.000223228	0.000158024	0.0471	moaX; MoaE-MoaD fusion protein
The first permanent molars	K21147	H	0.000256513	0.000181467	0.0166	moeZR, moeBR; sulfur-carrier protein adenylyltransferase/sulfurtransferase
The first permanent molars	K21399	H	1.59329e-05	7.33544e-06	0.0105	ortA; 2-amino-4-ketopentanoate thiolase alpha subunit
The first permanent molars	K21481	H	8.03727e-05	4.83775e-05	0.0122	mhuD, hmoB; heme oxygenase (mycobilin-producing)
The first permanent molars	K21621	H	1.41901e-05	6.56859e-06	0.0169	fk; tagatose kinase
The first permanent molars	K21787	H	1.17603e-06	4.117e-08	0.0289	pigC, redH; prodigiosin/undecylprodigiosin synthetase
The first permanent molars	K22083	C	4.70002e-08	4.44043e-07	0.0177	mgsC; methylamine---glutamate N-methyltransferase subunit C
The first permanent molars	K22214	H	0.000112779	9.60318e-05	0.0301	scpC; propionyl-CoA:succinyl-CoA transferase
The first permanent molars	K22230	C	9.50894e-05	0.000122705	0.0342	iolU; scyllo-inositol 2-dehydrogenase (NADP+)
The first permanent molars	K22305	H	0.000374868	0.000296889	0.0379	psp; phosphoserine phosphatase
The first permanent molars	K22307	C	4.12408e-06	8.3828e-06	0.0435	E3.2.1.204; 1,3-alpha-isomaltosidase
