# Supplementary material for: Microbial Relationship of Carious Deciduous Molars and Adjacent First Permanent Molars
Source: Microorganisms. 2023 Sep 30;11(10):2461. doi: 10.3390/microorganisms11102461 (PMC10609437; doi:10.3390/microorganisms11102461)
Supplement: Supplementary file 1 [file microorganisms-11-02461-s001.zip › supplemental materials/table S7.xlsx]

## Sheet: Sheet1
Table S7. Differentially abundant species between first permanent molars in the DMC and H groups. All taxa with q < 0.05 on the Kruskal-Wallis test corrected using the Benjamini and Hochberg method were included.
The first permanent molars	q value of comparison between			Mean relative abundance (%)
Species	DMC and H	DMC and C	C and H	H	DMC	C
Bacteroides_dorei	0.025	0.6694	0.0413	0.000156	0.00137286	0.00215923
Bacteroides_stercoris	0.0489	0.0489	0.8986	8.8e-05	0.000371429	0.0005
Bacteroides_vulgatus	0.0116	0.0116	0.8935	0.00175933	0.00249143	0.00143923
Bartonella_unclassified	0.0493	0.085	0.6465	0.000404	0.00264929	0.000598462
Candidatus_Zinderia_insecticola	0.0128	0.0168	0.7886	0.000153333	0.00123929	0.000957692
Capnocytophaga_sp_oral_taxon_412	0.0441	0.0441	1	0	0.11654	0
Dasheen_mosaic_virus	0.002	0.0002	0.2838	0.0289513	0.0662893	0.02338
Eubacterium_rectale	0.0019	0.0019	0.914	0.000433333	0.00115286	0.000632308
Gemella_sanguinis	0.0026	0.0897	0.0897	0.000952667	0.00668571	0.00434154
Lachnospiraceae_bacterium_oral_taxon_082	0.0013	0.0723	0.0723	0.00450667	0.01642	0.00933154
Lactobacillus_animalis	0.0003	0.0018	0.4891	0	0.00112786	0.000696154
Leptotrichia_sp_oral_taxon_215	0.0001	0.0021	0.2831	0.133478	0.782059	0.186715
Leptotrichia_wadei	0.0244	0.7669	0.0244	1.66099	4.16897	4.5082
Megasphaera_micronuciformis	0.009	0.362	0.0546	0.0207527	0.11832	0.122961
Mitsuokella_unclassified	0.0112	0.0259	0.6227	0.044982	0.114566	0.0720592
Prevotella_copri	0.0061	0.0238	0.4992	0	0.000667857	0.000471538
Prevotella_multiformis	0.0441	0.0441	1	0	0.00980071	0
Ruminococcus_gnavus	0.0454	0.2332	0.2332	0	0.000244286	0.000460769
Solobacterium_moorei	0.0448	0.2293	0.3163	0.078436	0.13128	0.101982
Stomatobaculum_longum	0.042	0.7904	0.0451	0.0552533	0.235526	0.137809
Streptococcus_anginosus	0.0276	0.9501	0.0276	0.00143333	0.0474564	0.0931308
Streptococcus_constellatus	0.0203	0.1099	0.3564	0.000433333	0.007765	0.00255154
Streptococcus_gordonii	0.0333	0.3093	0.1873	0.0582513	0.0777036	0.0494638
Streptococcus_parasanguinis	0.0226	0.7033	0.0339	0.000326	0.00427643	0.02973
Streptococcus_salivarius	0.036	0.036	0.9095	0.00161867	0.00501571	0.000889231
