# Supplementary material for: Microbial Relationship of Carious Deciduous Molars and Adjacent First Permanent Molars
Source: Microorganisms. 2023 Sep 30;11(10):2461. doi: 10.3390/microorganisms11102461 (PMC10609437; doi:10.3390/microorganisms11102461)
Supplement: Supplementary file 1 [file microorganisms-11-02461-s001.zip › supplemental materials/table S8.xlsx]

## Sheet: Sheet1
Table S8. Differentially abundant KOs between first permanent molars in the DMC and H groups. All taxa with q < 0.05 on the Kruskal-Wallis test corrected using the Benjamini and Hochberg method were included.
The first permanent molars	q value of comparison between			Mean relative abundance (%)
KO	DMC and H	DMC and C	C and H	H	DMC	C
K00002 AKR1A1, adh; alcohol dehydrogenase (NADP+)	0.0278	0.4747	0.0873	4.26039e-05	1.46511e-05	1.9852e-05
K00005 gldA; glycerol dehydrogenase	0.0312	0.3984	0.1261	0.000139049	0.000197815	0.000178368
K00009 mtlD; mannitol-1-phosphate 5-dehydrogenase	0.0329	0.8105	0.0329	0.000231979	0.000181425	0.000159782
K00015 gyaR, GOR1; glyoxylate reductase	0.0411	0.0411	0.9518	5.65648e-05	7.33958e-05	6.04599e-05
K00024 mdh; malate dehydrogenase	0.009	0.8879	0.009	0.00255813	0.00202691	0.0020802
K00041 uxaB; tagaturonate reductase	0.0369	0.3113	0.0056	5.84754e-05	4.3836e-05	2.83448e-05
K00048 fucO; lactaldehyde reductase	0.021	0.3344	0.1197	0.000157491	0.000237832	0.000208436
K00057 gpsA; glycerol-3-phosphate dehydrogenase (NAD(P)+)	0.0062	0.1421	0.1424	0.000415142	0.000370383	0.000384237
K00096 araM, egsA; glycerol-1-phosphate dehydrogenase [NAD(P)+]	0.0288	0.9772	0.0288	0.00012775	7.53682e-05	5.23344e-05
K00099 dxr; 1-deoxy-D-xylulose-5-phosphate reductoisomerase	0.0162	0.0399	0.5878	0.000308532	0.000275544	0.000304583
K00103 GULO; L-gulonolactone oxidase	0.0153	0.3318	0.095	2.54185e-05	1.04935e-05	1.35361e-05
K00111 glpA, glpD; glycerol-3-phosphate dehydrogenase	0.041	0.8002	0.041	0.00027756	0.000225802	0.00021271
K00123 fdoG, fdhF, fdwA; formate dehydrogenase major subunit	0.0046	0.2128	0.0702	0.000384296	0.000303163	0.000330189
K00125 fdhB; formate dehydrogenase (coenzyme F420) beta subunit	0.0092	0.1705	0.1517	2.87096e-06	6.84806e-06	5.40325e-06
K00151 hpaE, hpcC; 5-carboxymethyl-2-hydroxymuconic-semialdehyde dehydrogenase	0.0376	0.4074	0.1411	4.23243e-07	3.02839e-08	7.28308e-08
K00184 dmsB; dimethyl sulfoxide reductase iron-sulfur subunit	0.0049	0.1306	0.1306	7.52385e-05	4.78375e-05	6.01769e-05
K00185 dmsC; dimethyl sulfoxide reductase membrane subunit	0.0049	0.1086	0.1086	4.86942e-05	3.04863e-05	4.14059e-05
K00197 cdhE, acsC; acetyl-CoA decarbonylase/synthase, CODH/ACS complex subunit gamma	0.0345	0.157	0.3673	6.7909e-06	3.52401e-06	5.43988e-06
K00245 frdB; fumarate reductase iron-sulfur subunit	0.0313	0.255	0.2263	0.00164049	0.00137537	0.00147079
K00260 gudB, rocG; glutamate dehydrogenase	0.0136	0.1705	0.198	0.000385983	0.000531803	0.000445701
K00262 E1.4.1.4, gdhA; glutamate dehydrogenase (NADP+)	0.0123	0.1604	0.1604	0.00140159	0.00124306	0.0013208
K00344 qor, CRYZ; NADPH:quinone reductase	0.0306	0.4872	0.0112	0.000276565	0.000203183	0.000155995
K00380 cysJ; sulfite reductase (NADPH) flavoprotein alpha-component	0.0326	0.4461	0.1098	0.00029229	0.000235319	0.000258595
K00381 cysI; sulfite reductase (NADPH) hemoprotein beta-component	0.003	0.1227	0.0999	0.00016695	0.00021399	0.000200948
K00392 sir; sulfite reductase (ferredoxin)	0.0266	0.1097	0.4113	0.000241353	0.000279721	0.000256524
K00440 frhA; coenzyme F420 hydrogenase subunit alpha	0.0483	0.8406	0.0483	1.02453e-06	2.84658e-07	3.2773e-07
K00446 dmpB, xylE; catechol 2,3-dioxygenase	0.0433	0.2688	0.2675	3.47226e-06	2.0717e-07	2.82872e-07
K00459 ncd2, npd; nitronate monooxygenase	0.0049	0.1086	0.1086	0.00021092	0.000251571	0.000230376
K00480 E1.14.13.1; salicylate hydroxylase	0.0023	0.0129	0.4481	1.40942e-05	1.10939e-06	1.26577e-05
K00558 DNMT1, dcm; DNA (cytosine-5)-methyltransferase 1	0.0206	0.7025	0.0313	0.00153041	0.00187391	0.00186363
K00588 E2.1.1.104; caffeoyl-CoA O-methyltransferase	0.0272	0.6419	0.0487	0.000677643	0.000765482	0.00074251
K00602 purH; phosphoribosylaminoimidazolecarboxamide formyltransferase / IMP cyclohydrolase	0.0294	0.7432	0.0289	0.00187452	0.00177087	0.00176211
K00612 nodU; carbamoyltransferase	0.0362	0.9626	0.0362	0.000146192	0.000109627	0.000109221
K00651 metA; homoserine O-succinyltransferase/O-acetyltransferase	0.0231	0.6778	0.0375	0.000325315	0.000428621	0.000409963
K00656 E2.3.1.54, pflD; formate C-acetyltransferase	0.0081	0.7523	0.0113	0.00173626	0.00212644	0.00208228
K00658 DLST, sucB; 2-oxoglutarate dehydrogenase E2 component (dihydrolipoamide succinyltransferase)	0.0115	0.9492	0.0115	0.000878031	0.00063533	0.000639053
K00661 maa; maltose O-acetyltransferase	0.0004	0.5449	0.0017	0.000370407	0.000424348	0.000428195
K00689 E2.4.1.5; dextransucrase	0.0004	0.0443	0.0729	0.000137203	0.000266198	0.000194747
K00761 upp, UPRT; uracil phosphoribosyltransferase	0.0428	0.8961	0.0428	0.000325984	0.000309155	0.000306027
K00793 ribE, RIB5; riboflavin synthase	0.0147	0.642	0.0096	0.000252401	0.000267829	0.000272446
K00795 ispA; farnesyl diphosphate synthase	0.0071	0.2105	0.0979	0.000192828	0.000225167	0.000211851
K00809 DHPS, dys; deoxyhypusine synthase	0.0098	0.3198	0.0711	3.25728e-05	1.97614e-05	2.47854e-05
K00812 aspB; aspartate aminotransferase	0.027	0.6782	0.043	0.00308094	0.00382036	0.00372616
K00819 rocD, OAT; ornithine--oxo-acid transaminase	0.017	0.1774	0.1774	4.19984e-05	2.7441e-05	3.40783e-05
K00826 E2.6.1.42, ilvE; branched-chain amino acid aminotransferase	0.0468	0.1588	0.0023	0.00271322	0.00251681	0.00239633
K00831 serC, PSAT1; phosphoserine aminotransferase	0.0385	0.6311	0.0683	0.00125683	0.00112639	0.00116623
K00833 bioA; adenosylmethionine---8-amino-7-oxononanoate aminotransferase	0.0194	0.9528	0.0194	0.000202723	0.000240896	0.000247959
K00841 patA; aminotransferase	0.0042	0.0896	0.1691	6.74026e-05	0.000100956	8.40092e-05
K00853 araB; L-ribulokinase	0.0136	0.4013	0.0645	6.83101e-05	4.70008e-05	4.65896e-05
K00854 xylB, XYLB; xylulokinase	0.017	0.3667	0.0887	0.000225268	0.000154919	0.000145975
K00887 dgkA; undecaprenol kinase	0.0084	0.272	0.079	5.02286e-05	7.81339e-05	6.72185e-05
K00917 lacC; tagatose 6-phosphate kinase	0.0396	0.3821	0.161	6.68491e-05	0.000107747	9.44272e-05
K00946 thiL; thiamine-monophosphate kinase	0.0159	0.0884	0.3643	0.000256574	0.00021443	0.000240327
K00954 E2.7.7.3A, coaD, kdtB; pantetheine-phosphate adenylyltransferase	0.0422	0.205	0.3346	0.000373966	0.000425202	0.000397682
K00963 UGP2, galU, galF; UTP--glucose-1-phosphate uridylyltransferase	0.0415	0.3736	0.1721	0.00167853	0.00181345	0.00176973
K00970 pcnB; poly(A) polymerase	0.0222	0.239	0.1916	0.000562135	0.000468589	0.000502785
K00986 ltrA; RNA-directed DNA polymerase	0.0112	0.7565	0.0112	0.000219963	0.000277302	0.000284529
K01057 PGLS, pgl, devB; 6-phosphogluconolactonase	0.0328	0.1465	0.3759	0.000398198	0.000428436	0.000413867
K01079 serB, PSPH; phosphoserine phosphatase	0.002	0.1931	0.0418	0.000525772	0.000420039	0.000449445
K01081 E3.1.3.5; 5'-nucleotidase	0.0066	0.7923	0.0081	0.0011582	0.000925918	0.000933097
K01129 dgt; dGTPase	0.0211	0.2874	0.1471	0.000350696	0.000317976	0.000325558
K01151 nfo; deoxyribonuclease IV	0.0245	0.2886	0.1636	9.01089e-05	0.000126342	0.000113262
K01175 ybfF; esterase	0.0135	0.4299	0.0572	5.70086e-05	3.4837e-05	4.1746e-05
K01183 E3.2.1.14; chitinase	0.0031	0.0388	0.2661	0.000167832	0.000124535	0.000152308
K01208 cd, ma, nplT; cyclomaltodextrinase / maltogenic alpha-amylase / neopullulanase	0.0467	0.2546	0.2961	0.000130322	0.000188818	0.0001589
K01220 E3.2.1.85, lacG; 6-phospho-beta-galactosidase	0.0268	0.4254	0.1013	5.43746e-05	9.35545e-05	8.20328e-05
K01222 E3.2.1.86A, celF; 6-phospho-beta-glucosidase	0.0417	0.1693	0.3854	0.000225634	0.000341087	0.000277831
K01223 E3.2.1.86B, bglA; 6-phospho-beta-glucosidase	0.0258	0.1398	0.3409	0.000660856	0.000866997	0.000749473
K01232 glvA; maltose-6'-phosphate glucosidase	0.0491	0.2676	0.2676	5.83186e-05	9.24107e-05	7.50664e-05
K01318 sspA; glutamyl endopeptidase	0.0349	0.1537	0.0015	9.55752e-05	6.62069e-05	4.73928e-05
K01354 ptrB; oligopeptidase B	0.0039	0.05	0	0.000489625	0.000362756	0.000293379
K01463 bshB1; N-acetylglucosamine malate deacetylase 1	0.0328	0.2486	0.2407	4.02435e-05	2.53933e-05	3.05875e-05
K01464 DPYS, dht, hydA; dihydropyrimidinase	0.0056	0.1358	0.1358	0.000364548	0.000516443	0.000449738
K01468 hutI, AMDHD1; imidazolonepropionase	0.0432	0.2727	0.0053	0.000138186	0.000120084	0.000108674
K01470 E3.5.2.10; creatinine amidohydrolase	0.0301	0.0301	0.8985	3.18214e-05	2.12902e-05	3.14784e-05
K01498 ribD1; diaminohydroxyphosphoribosylaminopyrimidine deaminase	0.0077	0.3513	0.0508	0.000130468	0.000178229	0.000161513
K01505 E3.5.99.7; 1-aminocyclopropane-1-carboxylate deaminase	0.0229	0.2057	0.231	3.24689e-05	2.02372e-05	2.69794e-05
K01586 lysA; diaminopimelate decarboxylase	0.0211	0.2452	0.1793	0.000421571	0.000395659	0.000409399
K01625 eda; 2-dehydro-3-deoxyphosphogluconate aldolase / (4S)-4-hydroxy-2-oxoglutarate aldolase	0.0421	0.9199	0.0421	0.000246004	0.000184556	0.000184767
K01640 E4.1.3.4, HMGCL, hmgL; hydroxymethylglutaryl-CoA lyase	0.0312	0.3984	0.1261	8.20697e-05	6.30466e-05	7.14957e-05
K01658 trpG; anthranilate synthase component II	0.0056	0.5751	0.0027	0.00122919	0.00133859	0.00134992
K01692 paaF, echA; enoyl-CoA hydratase	0.0288	0.9772	0.0288	0.0011205	0.000850095	0.000812347
K01697 CBS; cystathionine beta-synthase	0.0032	0.0374	0.2814	7.28825e-05	4.3274e-05	6.32328e-05
K01703 leuC, IPMI-L; 3-isopropylmalate/(R)-2-methylmalate dehydratase large subunit	0.0265	0.0265	0.9774	0.00102698	0.00110168	0.00102862
K01714 dapA; 4-hydroxy-tetrahydrodipicolinate synthase	0.0473	0.2383	0.2383	0.00104664	0.000962116	0.000999934
K01768 E4.6.1.1; adenylate cyclase	0.004	0.8757	0.004	0.00175316	0.00151322	0.00150063
K01772 hemH, FECH; protoporphyrin/coproporphyrin ferrochelatase	0.0208	0.8723	0.0208	0.000513402	0.000429883	0.000414091
K01790 rfbC, rmlC; dTDP-4-dehydrorhamnose 3,5-epimerase	0.0263	0.06	0.5878	0.00191844	0.00210235	0.00197132
K01795 algG; mannuronan 5-epimerase	0.0388	0.6085	0.0239	0.000201705	0.000162379	0.000134745
K01802 E5.2.1.8; peptidylprolyl isomerase	0.0223	0.4479	0.0066	0.00114713	0.00107045	0.00104761
K01819 E5.3.1.26, lacA, lacB; galactose-6-phosphate isomerase	0.0392	0.4978	0.1067	0.000123492	0.000180055	0.000162781
K01839 deoB; phosphopentomutase	0.0124	0.1756	0.1756	0.000242552	0.000351427	0.00030053
K01884 cysS1; cysteinyl-tRNA synthetase, unknown class	0.0261	0.0881	0.4695	3.29524e-05	5.03707e-05	3.58711e-05
K01905 acdA; acetate---CoA ligase (ADP-forming) subunit alpha	0.0104	0.3122	0.077	6.06235e-05	9.94762e-05	8.37656e-05
K01920 gshB; glutathione synthase	0.0387	0.072	0.6335	0.000241962	0.000288057	0.000257139
K01935 bioD; dethiobiotin synthetase	0.0427	0.574	0.0893	0.000141033	0.000159763	0.000156516
K02006 cbiO; cobalt/nickel transport system ATP-binding protein	0.0292	0.2146	0.2585	0.000478251	0.00061007	0.000542185
K02007 cbiM; cobalt/nickel transport system permease protein	0.0429	0.0429	0.8349	0.000111843	0.000137395	0.000113011
K02008 cbiQ; cobalt/nickel transport system permease protein	0.047	0.047	0.9538	0.000174203	0.000218613	0.000184661
K02041 phnC; phosphonate transport system ATP-binding protein	0.0465	0.2327	0.319	8.47284e-05	0.000113694	9.92123e-05
K02042 phnE; phosphonate transport system permease protein	0.0096	0.0601	0.3618	0.000143212	0.000201521	0.000169787
K02044 phnD; phosphonate transport system substrate-binding protein	0.0158	0.0158	0.8575	0.000128312	0.00015883	0.000129873
K02101 araL; arabinose operon protein AraL	0.0234	0.9413	0.0234	3.96563e-05	2.21358e-05	1.3915e-05
K02110 ATPF0C, atpE; F-type H+-transporting ATPase subunit c	0.0003	0.0003	0.9185	0.000528414	0.000608043	0.000522867
K02113 ATPF1D, atpH; F-type H+-transporting ATPase subunit delta	0.0336	0.0336	0.9616	0.000644939	0.000624787	0.000654265
K02122 ATPVF, ntpF, atpF; V/A-type H+/Na+-transporting ATPase subunit F	0.0493	0.2473	0.2473	4.05044e-05	6.05932e-05	4.8809e-05
K02160 accB, bccP; acetyl-CoA carboxylase biotin carboxyl carrier protein	0.0147	0.535	0.0414	0.00106273	0.00123734	0.00118894
K02164 norE; nitric oxide reductase NorE protein	0.0345	0.0734	0.596	4.79005e-06	5.22382e-07	3.34989e-06
K02188 cbiD; cobalt-precorrin-5B (C1)-methyltransferase	0.0472	0.2343	0.2343	0.000344092	0.000462896	0.000407524
K02190 cbiK; sirohydrochlorin cobaltochelatase	0.0148	0.5023	0.047	0.000188391	0.000270665	0.000244853
K02191 cbiT; cobalt-precorrin-6B (C15)-methyltransferase	0.0136	0.4013	0.0645	8.03297e-05	0.000120411	0.000107593
K02193 ccmA; heme exporter protein A	0.0127	0.9278	0.0127	0.000147539	0.000117505	0.000116441
K02224 cobB-cbiA; cobyrinic acid a,c-diamide synthase	0.0435	0.1642	0.4035	0.000345257	0.000430624	0.000374252
K02232 cobQ, cbiP; adenosylcobyric acid synthase	0.0295	0.2198	0.2198	0.000473188	0.000627722	0.000557178
K02256 COX1; cytochrome c oxidase subunit 1	0.0024	0.0296	0.2788	0	4.05196e-06	5.47423e-07
K02261 COX2; cytochrome c oxidase subunit 2	0	0	0.6394	1.00031e-05	6.59651e-05	1.20138e-05
K02287 cpcD; phycocyanin-associated, rod	0.0052	0.2202	0.0737	6.09786e-05	3.83283e-05	4.87135e-05
K02304 MET8; precorrin-2 dehydrogenase / sirohydrochlorin ferrochelatase	0.0492	0.0492	0.7346	0.000460161	0.000513316	0.000458071
K02305 norC; nitric oxide reductase subunit C	0.0345	0.2431	0.2564	4.57267e-06	6.14127e-07	3.26944e-06
K02435 gatC, GATC; aspartyl-tRNA(Asn)/glutamyl-tRNA(Gln) amidotransferase subunit C	0.0183	0.0477	0.5651	0.00021418	0.000247385	0.000228412
K02458 gspI; general secretion pathway protein I	0.0007	0.0008	0.9127	7.75018e-05	3.83358e-05	7.34428e-05
K02463 gspN; general secretion pathway protein N	0.0374	0.1333	0.4311	1.12245e-05	5.32039e-06	1.04051e-05
K02502 hisZ; ATP phosphoribosyltransferase regulatory subunit	0.0236	0.5514	0.0111	0.000194275	0.000247436	0.000256441
K02510 hpaI, hpcH; 4-hydroxy-2-oxoheptanedioate aldolase	0.0464	0.0062	0.254	4.04916e-06	2.26952e-06	6.33901e-06
K02548 menA; 1,4-dihydroxy-2-naphthoate polyprenyltransferase	0.0341	0.4663	0.1061	0.000272001	0.000227771	0.000241499
K02568 napB; nitrate reductase (cytochrome), electron transfer subunit	0.0435	0.2931	0.2425	1.41176e-05	9.07801e-06	1.0701e-05
K02591 nifK; nitrogenase molybdenum-iron protein beta chain	0.0123	0.9959	0.0123	1.894e-05	4.38799e-05	4.11026e-05
K02634 petA; apocytochrome f	0.0337	0.216	0.2802	4.73463e-06	2.12666e-06	3.41827e-06
K02720 psbV; photosystem II cytochrome c550	0.0408	0.2533	0.2738	3.17915e-05	2.1571e-05	2.8076e-05
K02742 sprT; SprT protein	0.022	0.1853	0.1853	3.50461e-05	2.24622e-05	2.90223e-05
K02759 celC, chbA; cellobiose PTS system EIIA component	0.0036	0.1033	0.1033	0.000115538	0.000211029	0.000162089
K02760 celA, chbB; cellobiose PTS system EIIB component	0.0012	0.1328	0.0475	0.000186446	0.0002889	0.000239166
K02761 celB, chbC; cellobiose PTS system EIIC component	0.0005	0.0586	0.0662	0.000214942	0.000355048	0.000288552
K02769 fruAb; fructose PTS system EIIB component	0.0124	0.1919	0.1644	0.00152662	0.0017479	0.00166292
K02770 fruA; fructose PTS system EIIBC or EIIC component	0.02	0.3178	0.1237	0.0015402	0.00175813	0.00169375
K02771 levG; fructose PTS system EIID component	0.0029	0.1089	0.1132	0.000153525	0.000211724	0.000182188
K02784 ptsH; phosphocarrier protein HPr	0.0074	0.0074	0.928	0.000115639	0.000141255	0.000117884
K02786 lacF; lactose PTS system EIIA component	0.0082	0.135	0.1785	5.11114e-05	9.54502e-05	7.29527e-05
K02788 lacE; lactose PTS system EIICB component	0.0093	0.3033	0.0736	0.000114611	0.000188213	0.000155941
K02791 malX; maltose/glucose PTS system EIICB component	0.0337	0.216	0.2802	0.000538666	0.000755205	0.000629069
K02793 manXa; mannose PTS system EIIA component	0.0094	0.1841	0.1419	0.000760136	0.000929343	0.00085945
K02794 manX; mannose PTS system EIIAB component	0.0046	0.1236	0.1236	0.000819583	0.00100987	0.000913333
K02795 manY; mannose PTS system EIIC component	0.007	0.1332	0.1332	0.000462632	0.000602029	0.000533169
K02796 manZ; mannose PTS system EIID component	0.0049	0.1438	0.1192	0.000985175	0.00125575	0.00111415
K02847 waaL, rfaL; O-antigen ligase	0.0088	0.0816	0.2805	0.000175146	0.000227557	0.000208374
K02851 wecA, tagO, rfe; UDP-GlcNAc:undecaprenyl-phosphate/decaprenyl-phosphate GlcNAc-1-phosphate transferase	0.0256	0.1261	0.3663	0.000643153	0.000539678	0.000603611
K02858 ribB, RIB3; 3,4-dihydroxy 2-butanone 4-phosphate synthase	0.0136	0.4013	0.0645	0.000309195	0.000337291	0.000331399
K02881 RP-L18, MRPL18, rplR; large subunit ribosomal protein L18	0.0289	0.0289	0.7623	0.000366254	0.000386113	0.000363984
K02895 RP-L24, MRPL24, rplX; large subunit ribosomal protein L24	0.0197	0.0587	0.5211	0.000333254	0.00035978	0.000341643
K02897 RP-L25, rplY; large subunit ribosomal protein L25	0.0057	0.712	0.0094	0.000242337	0.000199628	0.000207956
K02899 RP-L27, MRPL27, rpmA; large subunit ribosomal protein L27	0.0216	0.003	0.2756	0.00027793	0.000295971	0.000269293
K02904 RP-L29, rpmC; large subunit ribosomal protein L29	0.0049	0.0021	0.512	0.000231891	0.000272154	0.000222135
K02907 RP-L30, MRPL30, rpmD; large subunit ribosomal protein L30	0.0019	0.0003	0.3011	0.000188729	0.000210449	0.000179322
K02911 RP-L32, MRPL32, rpmF; large subunit ribosomal protein L32	0.0059	0.0034	0.5768	0.00011872	0.000138972	0.000113294
K02913 RP-L33, MRPL33, rpmG; large subunit ribosomal protein L33	0.0239	0.0149	0.5828	0.000168048	0.000193467	0.000157218
K02914 RP-L34, MRPL34, rpmH; large subunit ribosomal protein L34	0.0005	0.0148	0.1863	9.65923e-05	0.000128692	0.000111238
K02916 RP-L35, MRPL35, rpmI; large subunit ribosomal protein L35	0.0035	0.0038	0.8748	0.000201727	0.000229259	0.000199945
K02919 RP-L36, MRPL36, rpmJ; large subunit ribosomal protein L36	0.0009	0.0001	0.2032	5.5389e-05	8.99953e-05	4.41335e-05
K02946 RP-S10, MRPS10, rpsJ; small subunit ribosomal protein S10	0.0378	0.0568	0.7055	0.000314631	0.000346002	0.00032234
K02952 RP-S13, rpsM; small subunit ribosomal protein S13	0.0185	0.0185	0.86	0.000346097	0.000376535	0.000347888
K02954 RP-S14, MRPS14, rpsN; small subunit ribosomal protein S14	0.0356	0.0051	0.271	0.000302723	0.000328926	0.000287779
K02961 RP-S17, MRPS17, rpsQ; small subunit ribosomal protein S17	0.0476	0.0476	0.7593	0.000316951	0.00034551	0.00031294
K02963 RP-S18, MRPS18, rpsR; small subunit ribosomal protein S18	0.0002	0.0005	0.6694	0.000260291	0.000302048	0.000266175
K02965 RP-S19, rpsS; small subunit ribosomal protein S19	0.0147	0.0147	0.937	0.000307014	0.000332444	0.000304372
K02968 RP-S20, rpsT; small subunit ribosomal protein S20	0.0097	0.0009	0.2274	0.000258118	0.000273541	0.000247891
K02992 RP-S7, MRPS7, rpsG; small subunit ribosomal protein S7	0.0206	0.1801	0.2433	0.000386555	0.000414576	0.000401969
K03207 wcaH; colanic acid biosynthesis protein WcaH	0.0427	0.574	0.0893	3.17845e-05	4.85473e-05	4.41107e-05
K03219 yscC, sctC, ssaC; type III secretion protein C	0.0074	0.0273	0.5081	3.70702e-05	1.35238e-05	2.90162e-05
K03270 kdsC; 3-deoxy-D-manno-octulosonate 8-phosphate phosphatase (KDO 8-P phosphatase)	0.0127	0.9362	0.0127	0.000202835	0.000231688	0.000235372
K03271 gmhA, lpcA; D-sedoheptulose 7-phosphate isomerase	0.039	0.8703	0.039	0.000168549	0.000197599	0.000196868
K03272 gmhC, hldE, waaE, rfaE; D-beta-D-heptose 7-phosphate kinase / D-beta-D-heptose 1-phosphate adenosyltransferase	0.0145	0.7793	0.0176	0.000329662	0.000394828	0.000397758
K03287 TC.OMF; outer membrane factor, OMF family	0.0415	0.348	0.1895	6.91557e-05	0.000107922	9.31071e-05
K03305 TC.POT; proton-dependent oligopeptide transporter, POT family	0.0378	0.5847	0.078	0.000392575	0.00031403	0.000324886
K03306 TC.PIT; inorganic phosphate transporter, PiT family	0.045	0.5303	0.1073	0.000336868	0.000274249	0.000289584
K03309 TC.DAACS; dicarboxylate/amino acid:cation (Na+ or H+) symporter, DAACS family	0.0118	0.1971	0.1535	4.3813e-05	7.78087e-05	6.2151e-05
K03316 TC.CPA1; monovalent cation:H+ antiporter, CPA1 family	0.0059	0.762	0.0059	0.00057442	0.000491674	0.000486094
K03399 cbiE; cobalt-precorrin-7 (C5)-methyltransferase	0.0135	0.4299	0.0572	8.66019e-05	0.000129851	0.000118414
K03416 E2.1.3.1-5S; methylmalonyl-CoA carboxyltransferase 5S subunit	0.0412	0.2186	0.2186	0.000189316	0.000235531	0.000205748
K03566 gcvA; LysR family transcriptional regulator, glycine cleavage system transcriptional activator	0.0482	0.8178	0.0482	0.000313034	0.000257724	0.000269936
K03575 mutY; A/G-specific adenine glycosylase	0.0493	0.1496	0.4606	0.000365967	0.00032885	0.000349183
K03614 rnfD; Na+-translocating ferredoxin:NAD+ oxidoreductase subunit D	0.0476	0.1703	0.4129	0.000197034	0.00027039	0.000234498
K03630 radC; DNA repair protein RadC	0.0314	0.9238	0.0314	0.000297394	0.000328519	0.000328351
K03644 lipA, LIAS, LIP1, LIP5; lipoyl synthase	0.0068	0.903	0.0068	0.000399694	0.000325059	0.000324383
K03653 K03653; N-glycosylase/DNA lyase	0.0184	0.157	0.2562	5.29747e-05	8.62581e-05	7.05227e-05
K03657 uvrD, pcrA; DNA helicase II / ATP-dependent DNA helicase PcrA	0.0356	0.0774	0.5876	0.00363045	0.00341747	0.00359808
K03688 ubiB, aarF; ubiquinone biosynthesis protein	0.0183	0.1418	0.2773	0.000198797	0.000252996	0.000225295
K03748 sanA; SanA protein	0.0259	0.6179	0.0506	0.000131283	9.40881e-05	9.71276e-05
K03749 dedD; DedD protein	0.0021	0.2057	0.0403	0.000331038	0.000265158	0.000296999
K03794 sirB; sirohydrochlorin ferrochelatase	0.0232	0.1968	0.1968	2.0706e-05	1.0562e-05	1.44721e-05
K03801 lipB; lipoyl(octanoyl) transferase	0.0243	0.4151	0.0972	0.000307462	0.000241934	0.000258051
K03823 pat, bar; phosphinothricin acetyltransferase	0.0026	0.3326	0.023	0.000258558	0.000322627	0.000315713
K03825 aaaT; L-phenylalanine/L-methionine N-acetyltransferase	0.0211	0.0718	0.4792	2.87727e-05	4.1435e-05	3.22983e-05
K03879 ND2; NADH-ubiquinone oxidoreductase chain 2	0	0.0001	0.5883	0	4.65167e-06	1.23384e-07
K03881 ND4; NADH-ubiquinone oxidoreductase chain 4	0	0.0003	0.1142	1.87815e-06	1.59461e-05	5.43926e-06
K03883 ND5; NADH-ubiquinone oxidoreductase chain 5	0	0	0.7669	4.44994e-06	2.67144e-05	6.11169e-06
K03884 ND6; NADH-ubiquinone oxidoreductase chain 6	0	0	0.928	3.29687e-06	2.16232e-05	6.39952e-06
K04015 nrfD; protein NrfD	0.045	0.045	0.8488	2.3828e-05	1.63002e-05	2.43315e-05
K04035 E1.14.13.81, acsF, chlE; magnesium-protoporphyrin IX monomethyl ester (oxidative) cyclase	0.0232	0.753	0.0232	0.000138562	0.000104795	9.48046e-05
K04063 osmC, ohr; lipoyl-dependent peroxiredoxin	0.037	0.5734	0.0794	4.51945e-05	2.91497e-05	3.39576e-05
K04068 nrdG; anaerobic ribonucleoside-triphosphate reductase activating protein	0.0254	0.3397	0.0043	0.000381834	0.000420925	0.000438933
K04077 groEL, HSPD1; chaperonin GroEL	0.0001	0.3002	0.0018	0.00351501	0.0032431	0.00328621
K04478 sgtB; monofunctional glycosyltransferase	0.0157	0.4921	0.0512	8.06457e-05	0.000113238	0.000110054
K04615 GABBR; gamma-aminobutyric acid type B receptor	0.0046	0.0004	0.2234	2.94378e-06	7.65455e-06	7.86291e-07
K04720 cobD; threonine-phosphate decarboxylase	0.0479	0.1876	0.3858	0.000219593	0.00026286	0.000250271
K05274 KCNMA3, KCNU1, KCA5.1; potassium large conductance calcium-activated channel subfamily M alpha member 3	0	0	0.5722	1.53802e-06	5.36651e-06	1.57444e-06
K05349 bglX; beta-glucosidase	0.0044	0.0004	0.2495	0.0014231	0.00116893	0.00160911
K05396 dcyD; D-cysteine desulfhydrase	0.0189	0.1685	0.1685	3.59848e-05	2.39228e-05	2.95177e-05
K05524 fdxA; ferredoxin	0.0409	0.8832	0.0409	9.72063e-05	7.94645e-05	7.78232e-05
K05715 2PGK; 2-phosphoglycerate kinase	0.001	0.0002	0.385	3.84972e-07	2.14288e-06	2.16098e-07
K05772 tupA, vupA; tungstate transport system substrate-binding protein	0.045	0.144	0.4507	5.44728e-05	3.95922e-05	5.14097e-05
K05796 hydN; electron transport protein HydN	0.0277	0.8404	0.0277	1.29363e-07	1.27119e-06	1.06609e-06
K05814 ugpA; sn-glycerol 3-phosphate transport system permease protein	0.0117	0.2975	0.0902	6.73273e-05	4.21095e-05	4.6133e-05
K05882 E1.1.1.91; aryl-alcohol dehydrogenase (NADP+)	0.0414	0.8399	0.0414	5.48573e-05	3.96616e-05	3.09386e-05
K05886 sdh; serine 3-dehydrogenase (NADP+)	0.0208	0.414	0.0864	0.000193424	0.000219635	0.000210122
K05895 cobK-cbiJ; precorrin-6A/cobalt-precorrin-6A reductase	0.0314	0.1512	0.3584	0.000223888	0.000305915	0.000261846
K05934 cobJ, cbiH; precorrin-3B C17-methyltransferase / cobalt-factor III methyltransferase	0.0485	0.0759	0.6802	0.000369676	0.000462623	0.000397072
K05936 cobM, cbiF; precorrin-4/cobalt-precorrin-4 C11-methyltransferase	0.0248	0.1596	0.301	0.000469121	0.000602657	0.000537388
K05967 K05967; uncharacterized protein	0.0286	0.8088	0.0286	4.69946e-06	1.03501e-05	1.06196e-05
K05985 rnmV; ribonuclease M5	0.016	0.4026	0.0732	9.18704e-05	0.000127097	0.000117232
K06077 slyB; outer membrane lipoprotein SlyB	0.0072	0.0564	0.3262	1.57439e-05	7.60344e-06	1.34756e-05
K06162 phnM; alpha-D-ribose 1-methylphosphonate 5-triphosphate diphosphatase	0.019	0.0686	0.4687	0.000144467	0.00020283	0.000171202
K06204 dksA; DnaK suppressor protein	0.0233	0.2329	0.2044	0.000284496	0.000230989	0.00025382
K06206 sfsA; sugar fermentation stimulation protein A	0.0162	0.183	0.183	7.10061e-05	0.000106642	9.1621e-05
K06211 nadR; HTH-type transcriptional regulator, transcriptional repressor of NAD biosynthesis genes	0.0342	0.4367	0.118	0.000124474	0.000170638	0.000158814
K06330 cotH; spore coat protein H	0.0277	0.1005	0.4448	1.04339e-06	3.37973e-06	1.47025e-06
K06412 spoVG; stage V sporulation protein G	0.0473	0.2383	0.2383	4.62465e-05	6.85643e-05	6.11144e-05
K06413 spoVK; stage V sporulation protein K	0.0487	0.2475	0.3114	1.11981e-05	1.72412e-05	1.3616e-05
K06888 K06888; uncharacterized protein	0.0005	0.7603	0.0009	7.41003e-05	3.58207e-05	3.03098e-05
K06896 mapP; maltose 6'-phosphate phosphatase	0.0199	0.1792	0.1792	5.68444e-05	7.90201e-05	6.73987e-05
K06900 K06900; uncharacterized protein	0.0093	0.0469	0.4168	3.83213e-06	2.01782e-06	2.98605e-06
K06902 UMF1; MFS transporter, UMF1 family	0.0468	0.8019	0.0468	0.000159912	0.000125235	0.000116518
K06903 K06903; uncharacterized protein	0.0031	0.1098	0.1098	7.27686e-05	4.66186e-05	6.73591e-05
K06985 K06985; aspartyl protease family protein	0.0163	0.2365	0.1556	3.38998e-05	2.22498e-05	2.55003e-05
K07003 K07003; uncharacterized protein	0.0365	0.0062	0.2959	0.000303313	0.000244097	0.000329062
K07030 K07030; uncharacterized protein	0.0446	0.8698	0.0446	0.000214237	0.000259238	0.000251051
K07045 K07045; uncharacterized protein	0.0313	0.3458	0.1545	5.86552e-05	8.50151e-05	7.39413e-05
K07069 K07069; uncharacterized protein	0.0262	0.1709	0.2937	2.23338e-05	3.88237e-05	2.99587e-05
K07108 K07108; uncharacterized protein	0.027	0.3447	0.1389	3.65089e-05	2.16041e-05	2.28018e-05
K07127 uraH, pucM, hiuH; 5-hydroxyisourate hydrolase	0.0312	0.1365	0.3845	8.02342e-06	5.04333e-06	7.50971e-06
K07150 K07150; uncharacterized protein	0.0475	0.4293	0.1567	6.14799e-05	8.61401e-05	8.18409e-05
K07151 STT3; dolichyl-diphosphooligosaccharide---protein glycosyltransferase	0.0067	0.0094	0.7893	8.23001e-05	4.49192e-05	7.91993e-05
K07164 K07164; uncharacterized protein	0.0065	0.0352	0.4151	0.000276115	0.000234558	0.000265488
K07182 K07182; CBS domain-containing protein	0.0478	0.7538	0.0566	5.06421e-05	3.64845e-05	3.52757e-05
K07213 ATOX1, ATX1, copZ, golB; copper chaperone	0.0052	0.2605	0.058	0.000149329	0.000177735	0.000167678
K07235 tusD, dsrE; tRNA 2-thiouridine synthesizing protein D	0.0453	0.2445	0.2445	1.0128e-05	6.23415e-06	7.9161e-06
K07258 dacC, dacA, dacD; serine-type D-Ala-D-Ala carboxypeptidase (penicillin-binding protein 5/6)	0.01	0.1957	0.1375	0.00043252	0.00049476	0.00046323
K07259 dacB; serine-type D-Ala-D-Ala carboxypeptidase/endopeptidase (penicillin-binding protein 4)	0.0103	0.3626	0.0609	0.000272689	0.000227865	0.000245351
K07276 K07276; uncharacterized protein	0.0046	0.1219	0.1219	1.80497e-05	1.15895e-05	1.52097e-05
K07283 ydiY; putative salt-induced outer membrane protein	0.0496	0.2517	0.2517	0.000120056	9.30823e-05	0.000106702
K07286 yajG; uncharacterized lipoprotein	0.0438	0.181	0.3767	1.56398e-05	1.02738e-05	1.33384e-05
K07461 K07461; putative endonuclease	0.0087	0.3352	0.0602	0.000190747	0.000247663	0.000227517
K07465 K07465; putative RecB family exonuclease	0.0255	0.5061	0.01	0.000257124	0.000205381	0.000184192
K07479 yrdD; putative DNA topoisomerase	0.02	0.2945	0.1372	0.000218443	0.000278651	0.000259077
K07480 insB; insertion element IS1 protein InsB	0.0232	0.3692	0.112	0.000229336	0.000115791	0.000122696
K07491 K07491; putative transposase	0.0009	0.7673	0.0009	0.000303369	0.000454403	0.00047035
K07492 K07492; putative transposase	0.0221	0.125	0.3402	7.08116e-05	2.80257e-05	4.20428e-05
K07496 K07496; putative transposase	0.0414	0.9618	0.0414	0.00159829	0.00301074	0.00289322
K07504 K07504; predicted type IV restriction endonuclease	0.0476	0.8812	0.0476	0.000106044	7.33965e-05	7.02909e-05
K07584 ysxB; uncharacterized protein	0.0187	0.1998	0.1998	6.94823e-05	9.84714e-05	8.43045e-05
K07645 qseC; two-component system, OmpR family, sensor histidine kinase QseC	0.0149	0.0728	0.3999	0.000215049	0.000308295	0.000251764
K07649 tctE; two-component system, OmpR family, sensor histidine kinase TctE	0.02	0.2317	0.1848	6.63602e-05	4.4765e-05	5.34632e-05
K07652 vicK; two-component system, OmpR family, sensor histidine kinase VicK	0.0497	0.4201	0.1676	5.27149e-05	6.62161e-05	6.28301e-05
K07653 mprB; two-component system, OmpR family, sensor histidine kinase MprB	0.03	0.544	0.014	0.000262869	0.000196153	0.000176758
K07654 mtrB; two-component system, OmpR family, sensor histidine kinase MtrB	0.0181	0.7629	0.0181	0.000151485	0.000113358	0.000104122
K07742 ylxR; uncharacterized protein	0.0439	0.7038	0.0611	0.000168379	0.000209498	0.00020181
K07749 frc; formyl-CoA transferase	0.019	0.2377	0.1729	3.80674e-05	2.06111e-05	2.54208e-05
K08296 sixA; phosphohistidine phosphatase	0.0226	0.9521	0.0226	0.000103778	7.3989e-05	7.16528e-05
K08372 pepD; putative serine protease PepD	0.0375	0.477	0.1104	0.000298264	0.000254426	0.000261161
K08591 plsY; acyl phosphate:glycerol-3-phosphate acyltransferase	0.015	0.6642	0.0268	0.000575625	0.000681985	0.000664611
K08682 acpH; acyl carrier protein phosphodiesterase	0.0376	0.2119	0.2119	6.48632e-05	9.40126e-05	8.34471e-05
K08906 petJ; cytochrome c6	0.0158	0.6893	0.0257	3.06797e-06	1.34323e-06	1.63892e-06
K08964 mtnB; methylthioribulose-1-phosphate dehydratase	0.0191	0.1239	0.3153	4.1399e-05	6.98079e-05	5.52645e-05
K08966 mtnX; 2-hydroxy-3-keto-5-methylthiopentenyl-1-phosphate phosphatase	0.02	0.1199	0.3316	4.13735e-05	6.97854e-05	5.50637e-05
K08996 yagU; putative membrane protein	0.0373	0.9588	0.0373	7.85143e-05	5.69823e-05	4.81122e-05
K08998 K08998; uncharacterized protein	0.0002	0.0289	0.0726	0.000426276	0.000497254	0.000465596
K09009 K09009; uncharacterized protein	0.0383	0.5722	0.0205	9.98715e-05	7.49153e-05	6.43388e-05
K09024 rutF; flavin reductase	0.0375	0.0694	0.6372	6.94512e-07	1.33306e-06	4.06337e-07
K09478 ACADSB; short-chain 2-methylacyl-CoA dehydrogenase	0.0021	0.0021	0.8981	8.55215e-06	1.60742e-06	9.77777e-06
K09694 nodJ; lipooligosaccharide transport system permease protein	0.0091	0.4074	0.0454	2.22178e-05	8.79098e-06	9.59275e-06
K09712 K09712; uncharacterized protein	0.015	0.0817	0.3728	7.40145e-05	0.000120438	9.09977e-05
K09747 ebfC; nucleoid-associated protein EbfC	0.007	0.0742	0.2645	0.000210008	0.000243696	0.000224572
K09767 yajQ; cyclic-di-GMP-binding protein	0.0113	0.901	0.0113	8.34876e-05	7.28025e-05	7.15264e-05
K09775 K09775; uncharacterized protein	0.0229	0.2057	0.231	8.55739e-05	0.000123656	0.0001067
K09787 K09787; uncharacterized protein	0.0094	0.1841	0.1419	8.61611e-05	0.000129339	0.000113364
K09859 K09859; uncharacterized protein	0.006	0.4134	0.0311	3.07166e-06	1.30722e-06	2.18152e-06
K09914 K09914; putative lipoprotein	0.0196	0.4525	0.0712	0.000133128	0.000227885	0.000207466
K09921 K09921; uncharacterized protein	0.0154	0.2631	0.131	2.50742e-05	1.3543e-05	1.78882e-05
K09928 K09928; uncharacterized protein	0.0117	0.1649	0.1649	4.2738e-05	2.70134e-05	3.60316e-05
K09954 K09954; uncharacterized protein	0.0055	0.453	0.0247	1.86399e-05	1.17741e-05	1.38055e-05
K09963 K09963; uncharacterized protein	0.0068	0.0964	0.2115	4.85723e-05	7.80276e-05	6.50042e-05
K09980 K09980; uncharacterized protein	0.0487	0.2313	0.2313	3.98611e-06	4.46881e-07	3.48514e-06
K10001 gltI, aatJ; glutamate/aspartate transport system substrate-binding protein	0.0207	0.1042	0.3741	5.69401e-05	7.40403e-06	4.23041e-05
K10002 gltK, aatM; glutamate/aspartate transport system permease protein	0.015	0.187	0.187	1.87506e-05	2.20054e-06	1.34867e-05
K10004 gltL, aatP; glutamate/aspartate transport system ATP-binding protein	0.0072	0.0015	0.3578	1.72285e-05	5.39687e-06	2.50178e-05
K10010 tcyC, yecC; L-cystine transport system ATP-binding protein	0.0088	0.3107	0.0679	0.000129763	0.000164812	0.000158915
K10071 CLEC2B; C-type lectin domain family 2 member B	0	0	0.6019	7.56209e-07	5.10753e-06	1.23927e-06
K10187 cyc2; germacradienol/geosmin synthase	0.0466	0.0466	0.8234	5.24638e-06	2.11255e-06	5.90051e-06
K10715 rpfC; two-component system, sensor histidine kinase RpfC	0.0169	0.3665	0.0885	3.61364e-06	1.69464e-06	2.35775e-06
K10822 E7.4.2.2; nonpolar-amino-acid-transporting ATPase	0.0375	0.227	0.227	3.91836e-05	6.46952e-05	5.31539e-05
K10823 oppF; oligopeptide transport system ATP-binding protein	0.0051	0.6602	0.0103	0.00158966	0.00200211	0.00194116
K10930 tcpA; toxin coregulated pilin	0.038	0.0936	0.5432	2.49351e-05	1.44653e-05	2.18906e-05
K10931 tcpB; toxin coregulated pilus biosynthesis protein B	0.038	0.0936	0.5432	2.49351e-05	1.44653e-05	2.18906e-05
K10936 acfA; accessory colonization factor AcfA	0.0229	0.2057	0.231	2.74228e-06	6.30935e-06	4.46842e-06
K10941 flrA, fleQ, flaK; sigma-54 dependent transcriptional regulator, flagellar regulatory protein	0.0265	0.222	0.222	1.43833e-05	1.79445e-06	1.07544e-05
K11029 cyaA; anthrax edema toxin adenylate cyclase	0.0042	0.0204	0.4597	1.81215e-06	1.97494e-07	1.42927e-06
K11055 cylJ; CylJ protein	0.0372	0.363	0.1647	3.78418e-07	2.70447e-06	1.0443e-06
K11065 tpx; thioredoxin-dependent peroxiredoxin	0.047	0.025	0.529	0.000281843	0.000308412	0.000280435
K11159 K11159; carotenoid cleavage oxygenase	0.0101	0.0246	0.6111	5.29533e-05	3.76468e-05	5.30022e-05
K11196 levF; fructose PTS system EIIC component	0.0352	0.1116	0.4701	0.000131987	0.000168419	0.000146884
K11312 K11312; cupin 2 domain-containing protein	0.036	0.0866	0.5541	8.02798e-05	0.000100496	8.46457e-05
K11410 acdH; short-chain 2-methylacyl-CoA dehydrogenase	0.018	0.1892	0.1892	3.47304e-05	2.18308e-05	2.83945e-05
K11472 glcE; glycolate oxidase FAD binding subunit	0.0385	0.6311	0.0683	3.56834e-05	1.88749e-05	2.05757e-05
K11540 CAD; carbamoyl-phosphate synthase / aspartate carbamoyltransferase / dihydroorotase	0.0089	0.1212	0.2065	3.55389e-06	1.59453e-07	3.09854e-06
K11601 mntC; manganese transport system substrate-binding protein	0.0134	0.7994	0.0134	0.000208377	0.000162428	0.000142309
K11602 mntB; manganese transport system permease protein	0.0051	0.9592	0.0051	0.000254604	0.000173557	0.000165149
K11603 mntA; manganese transport system ATP-binding protein	0.007	0.9732	0.007	0.000195977	0.000117397	0.00010732
K11604 sitA; manganese/iron transport system substrate-binding protein	0.0134	0.7994	0.0134	0.000104188	8.12142e-05	7.11547e-05
K11607 sitB; manganese/iron transport system ATP-binding protein	0.0053	0.6652	0.0036	0.00011471	7.30861e-05	6.49652e-05
K11688 dctP; C4-dicarboxylate-binding protein DctP	0.0416	0.999	0.0416	4.59786e-05	2.84417e-05	2.73588e-05
K11704 mtsA; iron/zinc/manganese/copper transport system substrate-binding protein	0.0134	0.7994	0.0134	0.000104188	8.12142e-05	7.11547e-05
K11750 frsA; esterase FrsA	0.0363	0.059	0.6813	2.51217e-05	3.60716e-05	2.74483e-05
K11751 ushA; 5'-nucleotidase / UDP-sugar diphosphatase	0.0323	0.2435	0.2455	0.000823989	0.00099909	0.000903282
K11782 mqnA; chorismate dehydratase	0.0491	0.5746	0.1002	0.000124005	9.99436e-05	0.00010517
K11957 natA; neutral amino acid transport system ATP-binding protein	0.0375	0.227	0.227	3.91836e-05	6.46952e-05	5.31539e-05
K12267 msrAB; peptide methionine sulfoxide reductase msrA/msrB	0.0343	0.4083	0.131	0.000522427	0.000572571	0.000556836
K12339 cysM; S-sulfo-L-cysteine synthase (O-acetyl-L-serine-dependent)	0.0486	0.6436	0.0803	3.44339e-05	1.91895e-05	2.18624e-05
K12372 dppF; dipeptide transport system ATP-binding protein	0.0251	0.194	0.2578	6.95036e-05	0.000102092	8.71443e-05
K12503 E2.5.1.68; short-chain Z-isoprenyl diphosphate synthase	0.0439	0.3699	0.0096	0.000135481	0.000106449	8.9716e-05
K12743 PCBAB; N-(5-amino-5-carboxypentanoyl)-L-cysteinyl-D-valine synthase	0.0008	0.0095	0.3255	1.63445e-06	3.22326e-05	2.0426e-06
K12820 DHX15, PRP43; pre-mRNA-splicing factor ATP-dependent RNA helicase DHX15/PRP43	0.0046	0.0004	0.2234	4.2054e-07	1.09351e-06	1.12327e-07
K13063 phzE; 2-amino-4-deoxychorismate synthase	0.0065	0.6864	0.0116	2.81076e-05	9.84863e-06	3.2781e-06
K13356 FAR; alcohol-forming fatty acyl-CoA reductase	0.0206	0.404	0.0049	0.000120324	7.59508e-05	4.55657e-05
K13409 cvaB, mchF, raxB; ATP-binding cassette, subfamily B, bacterial CvaB/MchF/RaxB	0.0411	0.4655	0.0142	0.000242814	0.000182442	0.000138413
K13500 fcbD; chondroitin synthase	0.025	0.1761	0.2788	9.58212e-05	0.00013163	0.000120819
K13541 cbiGH-cobJ; cobalt-precorrin 5A hydrolase / cobalt-factor III methyltransferase / precorrin-3B C17-methyltransferase	0.033	0.0563	0.6695	0.000638483	0.000744126	0.000667838
K13589 cpdR; two-component system, cell cycle response regulator CpdR	0.0094	0.0094	0.9358	0.000134219	9.9926e-05	0.000146639
K13622 btaA; S-adenosylmethionine-diacylglycerol 3-amino-3-carboxypropyl transferase	0.0077	0.1254	0.1835	3.48227e-05	6.2963e-05	4.98681e-05
K13677 dgs, bgsA; 1,2-diacylglycerol-3-alpha-glucose alpha-1,2-glucosyltransferase	0.0134	0.0695	0.3902	5.16862e-05	8.38526e-05	6.58074e-05
K13787 idsA; geranylgeranyl diphosphate synthase, type I	0.0455	0.3322	0.2152	0.00020854	0.000176927	0.000190563
K13788 pta; phosphate acetyltransferase	0.0105	0.2079	0.1332	0.00294262	0.00258604	0.00274122
K13789 GGPS; geranylgeranyl diphosphate synthase, type II	0.0226	0.7535	0.0288	0.00028748	0.000315635	0.000318251
K13891 gsiD; glutathione transport system permease protein	0.0032	0.0499	0.2271	4.61923e-06	3.83901e-07	4.38686e-06
K13892 gsiA; glutathione transport system ATP-binding protein	0.0402	0.1921	0.3426	5.13608e-05	7.9243e-05	6.65409e-05
K13954 yiaY; alcohol dehydrogenase	0.0448	0.563	0.0963	0.00052017	0.000755867	0.000702789
K13967 nanEK; N-acetylmannosamine-6-phosphate 2-epimerase / N-acetylmannosamine kinase	0.0188	0.3764	0.0926	2.21908e-05	1.13924e-05	1.37543e-05
K13979 yahK; alcohol dehydrogenase (NADP+)	0.0454	0.6856	0.0374	0.00013048	9.8451e-05	8.29481e-05
K14126 mvhA, vhuA, vhcA; F420-non-reducing hydrogenase large subunit	0.0483	0.8406	0.0483	1.02453e-06	2.84658e-07	3.2773e-07
K14164 glyQS; glycyl-tRNA synthetase	0.021	0.3103	0.1329	0.000553465	0.000625868	0.000596749
K14305 NUP43; nuclear pore complex protein Nup43	0.0046	0.0004	0.2234	8.41081e-07	2.18701e-06	2.24655e-07
K14337 mptA; alpha-1,6-mannosyltransferase	0.0452	0.4304	0.0135	0.000110559	7.9628e-05	6.62012e-05
K14339 mptB; alpha-1,6-mannosyltransferase	0.0452	0.4304	0.0135	0.000110559	7.9628e-05	6.62012e-05
K15023 acsE; 5-methyltetrahydrofolate corrinoid/iron sulfur protein methyltransferase	0.0345	0.157	0.3673	3.39545e-06	1.76201e-06	2.71994e-06
K15353 sspH2; E3 ubiquitin-protein ligase SspH2	0.0018	0.0039	0.6988	2.38478e-05	1.52074e-05	2.48923e-05
K15373 isfD; sulfoacetaldehyde reductase	0.0277	0.5386	0.0698	5.45985e-05	8.3596e-05	7.81698e-05
K15475 lpnE; enhanced entry protein LpnE	0.001	0.0718	0.0718	7.80935e-06	3.44594e-06	5.8253e-06
K15497 wtpC; molybdate/tungstate transport system ATP-binding protein	0.0438	0.8936	0.0438	0.000124631	8.95316e-05	8.83706e-05
K15521 mshA; D-inositol-3-phosphate glycosyltransferase	0.0463	0.2432	0.0047	6.55201e-05	4.7216e-05	3.87027e-05
K15525 mshB; N-acetyl-1-D-myo-inositol-2-amino-2-deoxy-alpha-D-glucopyranoside deacetylase	0.0178	0.3514	0.0031	7.13354e-05	4.4883e-05	3.58069e-05
K15582 oppC; oligopeptide transport system permease protein	0.0475	0.4293	0.1567	0.000928311	0.00111347	0.00105181
K15583 oppD; oligopeptide transport system ATP-binding protein	0.0044	0.885	0.0044	0.000898073	0.00111684	0.00113495
K15780 tilS-hprT; bifunctional protein TilS/HprT	0.0036	0.9548	0.0036	0.000413736	0.000361072	0.000349326
K15781 serB-plsC; putative phosphoserine phosphatase / 1-acylglycerol-3-phosphate O-acyltransferase	0.045	0.0552	0.7669	0.000151377	0.000125928	0.000154632
K15783 doeA; ectoine hydrolase	0.0375	0.227	0.227	3.91836e-05	6.46952e-05	5.31539e-05
K15827 hycB; formate hydrogenlyase subunit 2	0.0048	0.0128	0.6106	6.34332e-06	3.15237e-06	5.71464e-06
K15893 HPR1; glycerate dehydrogenase	0.0351	0.0315	0.6771	7.53797e-05	9.82396e-05	7.40069e-05
K15915 pglC; undecaprenyl phosphate N,N'-diacetylbacillosamine 1-phosphate transferase	0.0231	0.0231	0.9172	5.12669e-05	3.17687e-05	4.31013e-05
K15975 K15975; glyoxalase family protein	0.0065	0.1113	0.1824	2.89777e-05	5.05995e-05	3.7266e-05
K16066 ydfG; 3-hydroxy acid dehydrogenase / malonic semialdehyde reductase	0.0161	0.1668	0.1668	0.000239979	0.000291231	0.000268161
K16129 mcyE; microcystin synthetase protein McyE	0.0072	0.1043	0.2059	4.33847e-05	6.80339e-05	5.53969e-05
K16246 dmpP, poxF, tomA5; phenol/toluene 2-monooxygenase (NADH) P5/A5	0.0438	0.4251	0.0126	2.7325e-06	6.15934e-07	5.36825e-07
K16566 exoY; exopolysaccharide production protein ExoY	0.0366	0.8783	0.0366	4.56617e-05	6.65198e-05	7.86336e-05
K16568 exoZ; exopolysaccharide production protein ExoZ	0.038	0.7036	0.0538	9.41205e-06	1.92253e-05	1.54335e-05
K16653 dprE1; decaprenylphospho-beta-D-ribofuranose 2-oxidase	0.0174	0.9388	0.0174	5.88475e-05	3.49681e-05	3.47193e-05
K16707 amsG; UDP-galactose-lipid carrier transferase	0.0284	0.9565	0.0284	5.38149e-05	7.28459e-05	8.3362e-05
K16843 slcC; (S)-sulfolactate dehydrogenase	0.027	0.1355	0.3579	4.04758e-05	6.16545e-05	4.93568e-05
K16960 tcyN; L-cystine transport system ATP-binding protein	0.0413	0.4575	0.1274	0.000106946	0.000142329	0.000139425
K16963 yxeO; putative S-methylcysteine transport system ATP-binding protein	0.0109	0.381	0.0587	6.52561e-05	9.23458e-05	8.72318e-05
K17067 mdo; formaldehyde dismutase / methanol dehydrogenase	0.019	0.2377	0.1729	0.00019911	0.000276858	0.000251356
K17073 lysX1; putative lysine transport system substrate-binding protein	0.0212	0.5937	0.0461	0.000186836	0.000272261	0.00025124
K17074 lysX2; putative lysine transport system permease protein	0.0135	0.4299	0.0572	0.00024185	0.000355121	0.000318856
K17076 lysY; putative lysine transport system ATP-binding protein	0.021	0.2075	0.2075	5.68633e-05	8.40255e-05	7.21038e-05
K17105 E2.5.1.42; geranylgeranylglycerol-phosphate geranylgeranyltransferase	0.0037	0.0957	0.1486	4.39392e-05	2.83776e-05	3.76676e-05
K17251 pglB; undecaprenyl-diphosphooligosaccharide---protein glycotransferase	0.0067	0.0094	0.7893	2.74334e-05	1.49731e-05	2.63998e-05
K17468 dgaE; D-glucosaminate-6-phosphate ammonia-lyase	0.0419	0.4365	0.1387	3.22508e-07	8.29209e-07	9.09521e-07
K17828 pyrDI; dihydroorotate dehydrogenase (NAD+) catalytic subunit	0.0435	0.9863	0.0435	0.000482961	0.000504996	0.000504335
K17869 nox2; NADH oxidase (H2O-forming)	0.01	0.1636	0.1636	3.38988e-05	5.85193e-05	4.59826e-05
K18003 pqsD; anthraniloyl-CoA anthraniloyltransferase	0.0295	0.2198	0.2198	8.52326e-05	5.54745e-05	7.15518e-05
K18225 prmB; propane monooxygenase reductase component	0.0291	0.5598	0.0678	3.7805e-07	0	4.4393e-08
K18244 mmgC; acyl-CoA dehydrogenase	0.0012	0.0704	0.0704	4.78661e-05	2.8238e-05	3.75084e-05
K18331 hndC; NADP-reducing hydrogenase subunit HndC	0.0489	0.0489	0.8373	1.9129e-05	2.59759e-05	1.92637e-05
K18455 mca; mycothiol S-conjugate amidase	0.0417	0.2883	0.0056	5.86323e-05	4.13468e-05	3.30631e-05
K18539 thnO; thienamycin biosynthesis protein ThnO	0.0317	0.542	0.0773	2.61395e-06	0	1.75838e-08
K18649 IMPL2; inositol-phosphate phosphatase / L-galactose 1-phosphate phosphatase / histidinol-phosphatase	0.0098	0.144	0.144	1.60402e-06	5.01203e-06	1.31121e-06
K18678 VTE5; phytol kinase	0.012	0.0662	0.3806	3.7154e-05	6.29745e-05	4.69179e-05
K19005 ltaS; lipoteichoic acid synthase	0.0001	0.0077	0.1442	2.45572e-05	3.99092e-05	2.9316e-05
K19354 waaH; heptose III glucuronosyltransferase	0.0131	0.0127	0.7078	7.93993e-06	3.72769e-06	8.25733e-06
K19421 epsC; polysaccharide biosynthesis protein EpsC	0.032	0.1071	0.4599	4.49257e-05	3.15244e-05	4.1541e-05
K19965 folQ; dihydroneopterin triphosphate pyrophosphohydrolase	0.0026	0.2265	0.041	1.76217e-05	3.36277e-05	2.78796e-05
K19971 psaA, scaA; manganese/zinc transport system substrate-binding protein	0.0134	0.7994	0.0134	0.000104188	8.12142e-05	7.11547e-05
K20112 gatA; galactose PTS system EIIA component	0.0284	0.3368	0.1489	1.10846e-05	1.92734e-05	1.45733e-05
K20140 cfiA; 2-oxoglutarate carboxylase large subunit	0.0043	0.2587	0.0506	0.000130702	0.000192861	0.000167849
K20141 cfiB; 2-oxoglutarate carboxylase small subunit	0.0402	0.0402	0.9339	1.05304e-05	5.85056e-06	9.69041e-06
K20256 luxG; flavin reductase	0.0496	0.2517	0.2517	1.28133e-05	6.17649e-06	8.7017e-06
K20261 phzD; trans-2,3-dihydro-3-hydroxyanthranilic acid synthase	0.0343	0.7284	0.0454	3.52062e-05	1.45006e-05	1.00285e-05
K20276 bapA; large repetitive protein	0.0293	0.2353	0.2386	0.00103988	0.000820227	0.000919972
K20379 cad; sex pheromone cAD1	0.0435	0.34	0.202	2.2816e-05	3.76987e-05	3.32782e-05
K20427 acbR, vldB; valienol-1-phosphate guanylyltransferase	0.0328	0.3632	0.1497	4.42487e-05	7.3454e-05	6.17915e-05
K20449 hnr; 6-hydroxynicotinate reductase	0.0433	0.448	0.1367	0.000233969	0.00018943	0.000205232
K20626 lcdA; lactoyl-CoA dehydratase subunit alpha	0.0351	0.8732	0.0351	1.60089e-07	1.5236e-06	9.64226e-07
K20765 camK; 6-oxocamphor hydrolase	0.0235	0.0416	0.6728	1.36383e-07	2.77336e-07	3.12887e-08
K20866 yihX; glucose-1-phosphatase	0.0279	0.0279	0.0001	0.000129042	0.000111642	9.10106e-05
K20901 lerK; L-erythrulose 1-kinase	0.0414	0.9618	0.0414	5.08493e-05	2.62026e-05	2.09244e-05
K20997 pslA; polysaccharide biosynthesis protein PslA	0.0457	0.1756	0.3946	1.26584e-05	1.91269e-05	1.48438e-05
K21007 pelB; polysaccharide biosynthesis protein PelB	0.0162	0.2779	0.1268	5.36716e-05	3.29755e-05	3.92987e-05
K21010 pelE; polysaccharide biosynthesis protein PelE	0.0195	0.0864	0.4103	0.000192678	0.000251824	0.000223968
K21147 moeZR, moeBR; sulfur-carrier protein adenylyltransferase/sulfurtransferase	0.0346	0.5467	0.0166	0.000256513	0.00019751	0.000181467
K21420 bpt; leucyl-tRNA---protein transferase	0.0119	0.0119	0.9469	1.68862e-05	1.00945e-05	1.6483e-05
K21460 sfmM2; L-tyrosine C(3)-methyltransferase	0.0406	0.1096	0.5104	1.29166e-07	2.91796e-07	1.88267e-07
K21681 bcs1; ribitol-5-phosphate 2-dehydrogenase (NADP+) / D-ribitol-5-phosphate cytidylyltransferase	0.0282	0.4162	0.1091	0.000178206	0.000136721	0.000146663
K22136 bshC; bacillithiol synthase	0.0063	0.1411	0.1411	3.71332e-05	2.26585e-05	2.88943e-05
K22214 scpC; propionyl-CoA:succinyl-CoA transferase	0.0301	0.8227	0.0301	0.000112779	9.57387e-05	9.60318e-05
K22224 acdB; acetate---CoA ligase (ADP-forming) subunit beta	0.0104	0.3122	0.077	6.06235e-05	9.94762e-05	8.37656e-05
K22305 psp; phosphoserine phosphatase	0.0379	0.9754	0.0379	0.000374868	0.000303283	0.000296889
K22319 oleC; olefin beta-lactone synthetase	0.003	0.0297	0.3123	4.33087e-05	6.75836e-05	5.33866e-05
